# Supplementary material for: 2,2-Diethyl 4-methyl 5-(4-nitro­phen­yl)-4-phenyl­pyrrolidine-2,2,4-tricarboxyl­ate
Source: Acta Crystallogr Sect E Struct Rep Online. 2011 Sep 14;67(Pt 10):o2593. doi: 10.1107/S1600536811036038 (PMC3201539; doi:10.1107/S1600536811036038)
Supplement: Supplementary file 1 [file e-67-o2593-sup1.cif]

##############################################################################
#                                                                            #
# This CIF contains the data in a paper accepted for publication in          #
# Acta Crystallographica Section E. It conforms to the requirements of       #
# Notes for Authors for Acta Crystallographica Section E, and has been       #
# peer reviewed under the auspices of the IUCr Commission on Journals.       #
#                                                                            #
# Full details of the Crystallographic Information File format               #
# are given in the paper "The Crystallographic Information File (CIF):       #
# a New Standard Archive File for Crystallography" by S. R. Hall, F. H.      #
# Allen and I. D. Brown [Acta Cryst. (1991), A47, 655-685].                  #
#                                                                            #
# The current version of the core CIF dictionary is obtainable from          #
# ftp://ftp.iucr.org/pub/cif_core.dic.                                       #
#                                                                            #
# Software is freely available for graphical display of the structure(s)     #
# in this CIF. For information consult the CIF software page                 #
# http://www.iucr.org/resources/cif/software.                                #
#                                                                            #
# This file may be used for bona fide research purposes within the           #
# scientific community so long as proper attribution is given to the journal # 
# article from which it was obtained.                                        #
#                                                                            #
##############################################################################
data_global
_audit_creation_method     'SHELXL-97'
_journal_date_recd_electronic     2011-09-02
_journal_date_accepted     2011-09-04
_journal_name_full     'Acta Crystallographica, Section E'
_journal_year     2011
_journal_volume     67
_journal_issue     10
_journal_page_first     o2593
_journal_page_last     o2593
_journal_paper_category     QO
_journal_coeditor_code     XU5319
_publ_contact_author_name     'Long He'
_publ_contact_author_address
;
College of Chemistry and Chemical Engineering
China West Normal University
Nanchong 637002
People's Republic of China
;
_publ_contact_author_email     'helongcwnu@yahoo.com.cn'
_publ_contact_author_fax     ?
_publ_contact_author_phone     ?
_publ_section_title
;
2,2-Diethyl 4-methyl 5-(4-nitrophenyl)-4-phenylpyrrolidine-2,2,4-tricarboxylate
;
loop_
    _publ_author_name
    _publ_author_address
    'Long He'
;
College of Chemistry and Chemical Engineering,
China West Normal University
Nanchong 637002
People's Republic of China
;
data_I
_audit_creation_method     SHELXL-97
_chemical_name_systematic
;
2,2-Diethyl 4-methyl 5-(4-nitrophenyl)-4-phenylpyrrolidine-2,2,4-tricarboxylate
;
_chemical_name_common     ?
_chemical_formula_moiety     'C24 H26 N2 O8'
_chemical_formula_sum     'C24 H26 N2 O8'
_chemical_formula_iupac     'C24 H26 N2 O8'
_chemical_formula_weight     470.47
_chemical_melting_point     ?
_symmetry_cell_setting     orthorhombic
_symmetry_space_group_name_H-M     'P 21 21 21'
loop_
    _symmetry_equiv_pos_as_xyz
    'x, y, z'
    '-x+1/2, -y, z+1/2'
    'x+1/2, -y+1/2, -z'
    '-x, y+1/2, -z+1/2'
_cell_length_a     9.79480(10)
_cell_length_b     10.9356(2)
_cell_length_c     22.3240(3)
_cell_angle_alpha     90.00
_cell_angle_beta     90.00
_cell_angle_gamma     90.00
_cell_volume     2391.17(6)
_cell_formula_units_Z     4
_cell_measurement_reflns_used     18450
_cell_measurement_theta_min     1.9777
_cell_measurement_theta_max     72.2256
_cell_measurement_temperature     120(2)
_exptl_crystal_description     block
_exptl_crystal_colour     colorless
_exptl_crystal_size_max     0.44
_exptl_crystal_size_mid     0.40
_exptl_crystal_size_min     0.36
_exptl_crystal_density_diffrn     1.307
_exptl_crystal_density_meas     ?
_exptl_crystal_density_method     'not measured'
_exptl_crystal_F_000     992
_exptl_absorpt_coefficient_mu     0.828
_exptl_absorpt_correction_type     multi-scan
_exptl_absorpt_process_details
;
(CrysAlis Pro; Oxford Diffraction, 2009)
;
_exptl_absorpt_correction_T_min     0.7119
_exptl_absorpt_correction_T_max     0.7547
_exptl_special_details     ?
_diffrn_ambient_temperature     120(2)
_diffrn_radiation_type     CuK\a
_diffrn_radiation_wavelength     1.54184
_diffrn_radiation_source     'Enhance Ultra (Cu) X-ray Source'
_diffrn_radiation_monochromator     'mirror'
_diffrn_measurement_device_type     'Gemini S Ultra, Oxford Diffraction'
_diffrn_measurement_method     '\w scans'
_diffrn_detector_area_resol_mean     15.9149
_diffrn_reflns_number     21308
_diffrn_reflns_av_R_equivalents     0.0175
_diffrn_reflns_av_sigmaI/netI     0.0109
_diffrn_reflns_theta_min     4.50
_diffrn_reflns_theta_max     72.31
_diffrn_reflns_theta_full     72.31
_diffrn_measured_fraction_theta_max     0.993
_diffrn_measured_fraction_theta_full     0.993
_diffrn_reflns_limit_h_min     -9
_diffrn_reflns_limit_h_max     12
_diffrn_reflns_limit_k_min     -13
_diffrn_reflns_limit_k_max     13
_diffrn_reflns_limit_l_min     -25
_diffrn_reflns_limit_l_max     27
_diffrn_standards_number     ?
_diffrn_standards_interval_count     ?
_diffrn_standards_interval_time     ?
_diffrn_standards_decay_%     ?
_refine_special_details
;
Refinement of <i>F</i>^2^ against ALL reflections. The weighted <i>R</i>-factor
<i>wR</i> and goodness of fit <i>S</i> are based on <i>F</i>^2^, conventional
<i>R</i>-factors <i>R</i> are based on <i>F</i>, with <i>F</i> set to zero for
negative <i>F</i>^2^. The threshold expression of <i>F</i>^2^ >
\s(<i>F</i>^2^) is used only for calculating <i>R</i>-factors(gt) <i>etc</i>.
and is not relevant to the choice of reflections for refinement.
<i>R</i>-factors based on <i>F</i>^2^ are statistically about twice as large
as those based on <i>F</i>, and <i>R</i>- factors based on ALL data will be
even larger.
;
_reflns_number_total     4686
_reflns_number_gt     4613
_reflns_threshold_expression     >2sigma(I)
_refine_ls_structure_factor_coef     Fsqd
_refine_ls_matrix_type     full
_refine_ls_R_factor_all     0.0258
_refine_ls_R_factor_gt     0.0254
_refine_ls_wR_factor_gt     0.0676
_refine_ls_wR_factor_ref     0.0678
_refine_ls_goodness_of_fit_ref     1.015
_refine_ls_restrained_S_all     1.015
_refine_ls_number_reflns     4686
_refine_ls_number_parameters     314
_refine_ls_number_restraints     1
_refine_ls_hydrogen_treatment     mixed
_refine_ls_weighting_scheme     calc
_refine_ls_weighting_details
         'calc w=1/[\s^2^(Fo^2^)+(0.0432P)^2^+0.3419P] where P=(Fo^2^+2Fc^2^)/3'
_atom_sites_solution_hydrogens     geom
_atom_sites_solution_primary     direct
_atom_sites_solution_secondary     difmap
_refine_ls_shift/su_max     0.001
_refine_ls_shift/su_mean     0.000
_refine_diff_density_max     0.176
_refine_diff_density_min     -0.191
_refine_ls_extinction_method     none
_refine_ls_extinction_coef     ?
_refine_ls_abs_structure_details     'Flack (1983), 1995 Friedel pairs'
_refine_ls_abs_structure_Flack     0.05(10)
loop_
    _atom_type_symbol
    _atom_type_description
    _atom_type_scat_dispersion_real
    _atom_type_scat_dispersion_imag
    _atom_type_scat_source
    'C' 'C' 0.0181 0.0091
                         'International Tables Vol C Tables 4.2.6.8 and 6.1.1.4'
    'H' 'H' 0.0000 0.0000
                         'International Tables Vol C Tables 4.2.6.8 and 6.1.1.4'
    'N' 'N' 0.0311 0.0180
                         'International Tables Vol C Tables 4.2.6.8 and 6.1.1.4'
    'O' 'O' 0.0492 0.0322
                         'International Tables Vol C Tables 4.2.6.8 and 6.1.1.4'
_computing_data_collection     'CrysAlis PRO (Oxford Diffraction, 2009)'
_computing_cell_refinement     'CrysAlis PRO (Oxford Diffraction, 2009)'
_computing_data_reduction     'CrysAlis PRO (Oxford Diffraction, 2009)'
_computing_structure_solution     'SHELXS97 (Sheldrick, 2008)'
_computing_structure_refinement     'SHELXL97 (Sheldrick, 2008)'
_computing_molecular_graphics     'Ortep-3 (Farrugia, 1997)'
_computing_publication_material     'SHELXL97 (Sheldrick, 2008)'
loop_
    _atom_site_type_symbol
    _atom_site_label
    _atom_site_fract_x
    _atom_site_fract_y
    _atom_site_fract_z
    _atom_site_U_iso_or_equiv
    _atom_site_adp_type
    _atom_site_calc_flag
    _atom_site_refinement_flags
    _atom_site_occupancy
    _atom_site_symmetry_multiplicity
    _atom_site_disorder_assembly
    _atom_site_disorder_group
    O O5 0.85432(8) 0.19604(7) 0.82698(3) 0.02452(17) Uani d . 1 1 . .
    O O8 0.54703(9) 0.22728(8) 0.84562(4) 0.02882(18) Uani d . 1 1 . .
    O O6 0.78904(8) 0.37692(7) 0.78836(4) 0.02724(18) Uani d . 1 1 . .
    O O4 0.84169(9) 0.10400(8) 0.56346(4) 0.03091(19) Uani d . 1 1 . .
    O O3 0.78250(9) -0.05809(7) 0.61949(4) 0.03171(19) Uani d . 1 1 . .
    O O7 0.48509(10) 0.06449(9) 0.79096(4) 0.0385(2) Uani d . 1 1 . .
    N N2 0.60890(10) 0.26899(9) 0.70963(4) 0.02279(19) Uani d D 1 1 . .
    O O2 0.24732(10) 0.03877(8) 0.44941(4) 0.0337(2) Uani d . 1 1 . .
    O O1 0.17733(13) -0.06248(12) 0.52573(5) 0.0574(3) Uani d . 1 1 . .
    C C9 0.73152(11) 0.08472(10) 0.72218(5) 0.0220(2) Uani d . 1 1 . .
    H H9A 0.6621 0.0239 0.7137 0.026 Uiso calc R 1 1 . .
    H H9B 0.8053 0.0467 0.7444 0.026 Uiso calc R 1 1 . .
    N N1 0.25329(10) 0.01249(9) 0.50266(4) 0.0269(2) Uani d . 1 1 . .
    C C7 0.66436(11) 0.23550(10) 0.65042(5) 0.0215(2) Uani d . 1 1 . .
    H H7 0.7006 0.3086 0.6306 0.026 Uiso calc R 1 1 . .
    C C1 0.35612(11) 0.07188(10) 0.54019(5) 0.0231(2) Uani d . 1 1 . .
    C C6 0.45396(13) 0.14517(11) 0.51335(5) 0.0273(2) Uani d . 1 1 . .
    H H6 0.4533 0.1589 0.4722 0.033 Uiso calc R 1 1 . .
    C C19 0.77782(11) 0.26768(10) 0.79176(5) 0.0221(2) Uani d . 1 1 . .
    C C13 0.92478(11) 0.20396(10) 0.67511(5) 0.0215(2) Uani d . 1 1 . .
    C C23 0.43853(15) 0.20090(13) 0.88861(6) 0.0373(3) Uani d . 1 1 . .
    H H23B 0.4401 0.1151 0.8997 0.045 Uiso calc R 1 1 . .
    H H23A 0.3501 0.2194 0.8713 0.045 Uiso calc R 1 1 . .
    C C10 0.67169(11) 0.19350(10) 0.75643(5) 0.0217(2) Uani d . 1 1 . .
    C C8 0.78413(11) 0.14446(9) 0.66437(5) 0.0212(2) Uani d . 1 1 . .
    C C18 1.02741(12) 0.13124(10) 0.70024(5) 0.0263(2) Uani d . 1 1 . .
    H H18 1.0087 0.0500 0.7094 0.032 Uiso calc R 1 1 . .
    C C2 0.35244(12) 0.05137(11) 0.60140(5) 0.0252(2) Uani d . 1 1 . .
    H H2 0.2852 0.0022 0.6183 0.030 Uiso calc R 1 1 . .
    C C24 0.46374(15) 0.27937(13) 0.94241(6) 0.0378(3) Uani d . 1 1 . .
    H H24A 0.4616 0.3639 0.9309 0.057 Uiso calc R 1 1 . .
    H H24C 0.5516 0.2603 0.9590 0.057 Uiso calc R 1 1 . .
    H H24B 0.3943 0.2643 0.9718 0.057 Uiso calc R 1 1 . .
    C C20 0.96208(13) 0.25973(11) 0.85989(6) 0.0296(3) Uani d . 1 1 . .
    H H20B 0.9225 0.3179 0.8877 0.036 Uiso calc R 1 1 . .
    H H20A 1.0208 0.3037 0.8323 0.036 Uiso calc R 1 1 . .
    C C3 0.45103(12) 0.10576(11) 0.63675(5) 0.0243(2) Uani d . 1 1 . .
    H H3 0.4492 0.0939 0.6780 0.029 Uiso calc R 1 1 . .
    C C4 0.55327(11) 0.17816(10) 0.61151(5) 0.0223(2) Uani d . 1 1 . .
    C C14 0.95634(12) 0.32441(10) 0.66059(5) 0.0254(2) Uani d . 1 1 . .
    H H14 0.8901 0.3744 0.6436 0.030 Uiso calc R 1 1 . .
    C C17 1.15604(12) 0.17777(11) 0.71167(6) 0.0288(2) Uani d . 1 1 . .
    H H17 1.2222 0.1284 0.7292 0.035 Uiso calc R 1 1 . .
    C C16 1.18663(12) 0.29794(11) 0.69709(6) 0.0303(3) Uani d . 1 1 . .
    H H16 1.2732 0.3294 0.7045 0.036 Uiso calc R 1 1 . .
    C C11 0.80173(11) 0.05013(10) 0.61454(5) 0.0240(2) Uani d . 1 1 . .
    C C15 1.08674(13) 0.37060(11) 0.67138(6) 0.0302(3) Uani d . 1 1 . .
    H H15 1.1068 0.4511 0.6612 0.036 Uiso calc R 1 1 . .
    C C22 0.55725(12) 0.15160(10) 0.79941(5) 0.0248(2) Uani d . 1 1 . .
    C C5 0.55285(12) 0.19731(11) 0.54968(5) 0.0271(2) Uani d . 1 1 . .
    H H5 0.6202 0.2460 0.5325 0.033 Uiso calc R 1 1 . .
    C C12 0.84991(17) 0.02457(14) 0.51173(6) 0.0415(3) Uani d . 1 1 . .
    H H12B 0.8772 0.0713 0.4774 0.062 Uiso calc R 1 1 . .
    H H12A 0.7622 -0.0116 0.5044 0.062 Uiso calc R 1 1 . .
    H H12C 0.9158 -0.0387 0.5191 0.062 Uiso calc R 1 1 . .
    C C21 1.04251(14) 0.16528(12) 0.89319(6) 0.0354(3) Uani d . 1 1 . .
    H H21A 1.0860 0.1113 0.8651 0.053 Uiso calc R 1 1 . .
    H H21B 0.9824 0.1191 0.9185 0.053 Uiso calc R 1 1 . .
    H H21C 1.1107 0.2048 0.9173 0.053 Uiso calc R 1 1 . .
    H H1 0.6194(16) 0.3476(12) 0.7157(7) 0.036(4) Uiso d D 1 1 . .
loop_
    _atom_site_aniso_label
    _atom_site_aniso_U_11
    _atom_site_aniso_U_22
    _atom_site_aniso_U_33
    _atom_site_aniso_U_12
    _atom_site_aniso_U_13
    _atom_site_aniso_U_23
    O5 0.0248(4) 0.0227(4) 0.0261(4) -0.0011(3) -0.0056(3) -0.0024(3)
    O8 0.0301(4) 0.0284(4) 0.0279(4) -0.0067(3) 0.0083(3) -0.0035(3)
    O6 0.0313(4) 0.0217(4) 0.0287(4) -0.0023(3) -0.0017(3) -0.0022(3)
    O4 0.0376(4) 0.0301(4) 0.0250(4) -0.0048(4) 0.0040(3) -0.0057(3)
    O3 0.0395(5) 0.0214(4) 0.0342(4) -0.0001(3) -0.0028(4) -0.0042(3)
    O7 0.0411(5) 0.0389(5) 0.0354(5) -0.0188(4) 0.0072(4) -0.0086(4)
    N2 0.0255(5) 0.0190(4) 0.0238(5) 0.0015(4) -0.0022(4) -0.0018(4)
    O2 0.0407(5) 0.0350(4) 0.0254(4) -0.0050(4) -0.0103(4) 0.0014(3)
    O1 0.0617(7) 0.0747(8) 0.0358(5) -0.0457(6) -0.0091(5) 0.0069(5)
    C9 0.0243(5) 0.0181(5) 0.0236(5) -0.0012(4) -0.0021(4) 0.0000(4)
    N1 0.0276(5) 0.0263(5) 0.0269(5) -0.0025(4) -0.0035(4) -0.0019(4)
    C7 0.0221(5) 0.0196(5) 0.0227(5) -0.0004(4) -0.0016(4) 0.0014(4)
    C1 0.0234(5) 0.0212(5) 0.0246(5) 0.0003(4) -0.0044(4) -0.0022(4)
    C6 0.0311(6) 0.0268(6) 0.0240(5) -0.0031(5) -0.0043(4) 0.0040(4)
    C19 0.0216(5) 0.0235(5) 0.0212(5) -0.0008(4) 0.0017(4) -0.0019(4)
    C13 0.0227(5) 0.0218(5) 0.0200(5) -0.0005(4) 0.0004(4) -0.0036(4)
    C23 0.0384(7) 0.0380(7) 0.0356(7) -0.0109(6) 0.0165(6) -0.0030(6)
    C10 0.0225(5) 0.0203(5) 0.0224(5) -0.0013(4) -0.0007(4) 0.0004(4)
    C8 0.0230(5) 0.0178(5) 0.0229(5) -0.0004(4) -0.0016(4) -0.0003(4)
    C18 0.0254(5) 0.0221(5) 0.0315(6) 0.0022(4) 0.0013(5) -0.0016(5)
    C2 0.0236(5) 0.0263(5) 0.0256(5) -0.0035(4) 0.0014(4) 0.0005(4)
    C24 0.0470(8) 0.0350(7) 0.0315(6) -0.0039(6) 0.0122(6) -0.0009(5)
    C20 0.0278(6) 0.0284(6) 0.0326(6) -0.0018(5) -0.0076(5) -0.0083(5)
    C3 0.0255(5) 0.0266(5) 0.0209(5) -0.0004(5) 0.0009(4) -0.0003(4)
    C4 0.0223(5) 0.0194(5) 0.0252(5) 0.0010(4) -0.0026(4) 0.0000(4)
    C14 0.0257(5) 0.0236(5) 0.0269(5) -0.0006(4) -0.0038(4) 0.0003(4)
    C17 0.0230(5) 0.0302(6) 0.0332(6) 0.0059(5) -0.0023(5) -0.0040(5)
    C16 0.0224(5) 0.0311(6) 0.0373(6) -0.0015(5) -0.0019(5) -0.0079(5)
    C11 0.0214(5) 0.0243(5) 0.0262(5) 0.0002(4) -0.0034(4) -0.0029(5)
    C15 0.0306(6) 0.0235(5) 0.0366(7) -0.0052(5) -0.0019(5) -0.0002(5)
    C22 0.0255(5) 0.0240(5) 0.0247(5) -0.0023(4) -0.0009(4) 0.0003(4)
    C5 0.0288(5) 0.0264(6) 0.0263(5) -0.0056(5) -0.0026(5) 0.0051(5)
    C12 0.0518(8) 0.0441(8) 0.0286(6) -0.0079(6) 0.0080(6) -0.0128(6)
    C21 0.0335(6) 0.0354(6) 0.0374(7) -0.0006(5) -0.0115(5) -0.0020(5)
_geom_special_details
;
All e.s.d.'s (except the e.s.d. in the dihedral angle between two l.s. planes)
are estimated using the full covariance matrix. The cell e.s.d.'s are taken
into account individually in the estimation of e.s.d.'s in distances, angles
and torsion angles; correlations between e.s.d.'s in cell parameters are only
used when they are defined by crystal symmetry. An approximate (isotropic)
treatment of cell e.s.d.'s is used for estimating e.s.d.'s involving l.s.
planes.
;
loop_
    _geom_bond_atom_site_label_1
    _geom_bond_atom_site_label_2
    _geom_bond_site_symmetry_2
    _geom_bond_distance
    _geom_bond_publ_flag
    O5 C19 . 1.3392(14) ?
    O5 C20 . 1.4626(13) ?
    O8 C22 . 1.3263(14) ?
    O8 C23 . 1.4608(14) ?
    O6 C19 . 1.2021(14) ?
    O4 C11 . 1.3417(14) ?
    O4 C12 . 1.4473(15) ?
    O3 C11 . 1.2034(14) ?
    O7 C22 . 1.2010(14) ?
    N2 C10 . 1.4666(14) ?
    N2 C7 . 1.4754(14) ?
    N2 H1 . 0.877(13) ?
    O2 N1 . 1.2244(13) ?
    O1 N1 . 1.2211(15) ?
    C9 C10 . 1.5307(15) ?
    C9 C8 . 1.5356(15) ?
    C9 H9A . 0.9700 ?
    C9 H9B . 0.9700 ?
    N1 C1 . 1.4622(14) ?
    C7 C4 . 1.5270(14) ?
    C7 C8 . 1.5698(14) ?
    C7 H7 . 0.9800 ?
    C1 C2 . 1.3852(16) ?
    C1 C6 . 1.3856(16) ?
    C6 C5 . 1.3861(16) ?
    C6 H6 . 0.9300 ?
    C19 C10 . 1.5365(15) ?
    C13 C14 . 1.3912(16) ?
    C13 C18 . 1.3991(16) ?
    C13 C8 . 1.5424(15) ?
    C23 C24 . 1.4966(18) ?
    C23 H23B . 0.9700 ?
    C23 H23A . 0.9700 ?
    C10 C22 . 1.5450(15) ?
    C8 C11 . 1.5269(15) ?
    C18 C17 . 1.3825(17) ?
    C18 H18 . 0.9300 ?
    C2 C3 . 1.3816(16) ?
    C2 H2 . 0.9300 ?
    C24 H24A . 0.9600 ?
    C24 H24C . 0.9600 ?
    C24 H24B . 0.9600 ?
    C20 C21 . 1.4967(17) ?
    C20 H20B . 0.9700 ?
    C20 H20A . 0.9700 ?
    C3 C4 . 1.3954(16) ?
    C3 H3 . 0.9300 ?
    C4 C5 . 1.3961(16) ?
    C14 C15 . 1.3945(17) ?
    C14 H14 . 0.9300 ?
    C17 C16 . 1.3866(18) ?
    C17 H17 . 0.9300 ?
    C16 C15 . 1.3849(18) ?
    C16 H16 . 0.9300 ?
    C15 H15 . 0.9300 ?
    C5 H5 . 0.9300 ?
    C12 H12B . 0.9600 ?
    C12 H12A . 0.9600 ?
    C12 H12C . 0.9600 ?
    C21 H21A . 0.9600 ?
    C21 H21B . 0.9600 ?
    C21 H21C . 0.9600 ?
loop_
    _geom_angle_atom_site_label_1
    _geom_angle_atom_site_label_2
    _geom_angle_atom_site_label_3
    _geom_angle_site_symmetry_1
    _geom_angle_site_symmetry_3
    _geom_angle
    _geom_angle_publ_flag
    C19 O5 C20 . . 114.85(9) ?
    C22 O8 C23 . . 116.28(9) ?
    C11 O4 C12 . . 115.52(10) ?
    C10 N2 C7 . . 110.13(8) ?
    C10 N2 H1 . . 113.2(10) ?
    C7 N2 H1 . . 109.8(10) ?
    C10 C9 C8 . . 102.57(8) ?
    C10 C9 H9A . . 111.3 ?
    C8 C9 H9A . . 111.3 ?
    C10 C9 H9B . . 111.3 ?
    C8 C9 H9B . . 111.3 ?
    H9A C9 H9B . . 109.2 ?
    O1 N1 O2 . . 122.54(10) ?
    O1 N1 C1 . . 118.44(10) ?
    O2 N1 C1 . . 119.01(10) ?
    N2 C7 C4 . . 110.44(9) ?
    N2 C7 C8 . . 104.76(8) ?
    C4 C7 C8 . . 112.64(9) ?
    N2 C7 H7 . . 109.6 ?
    C4 C7 H7 . . 109.6 ?
    C8 C7 H7 . . 109.6 ?
    C2 C1 C6 . . 122.57(10) ?
    C2 C1 N1 . . 118.39(10) ?
    C6 C1 N1 . . 119.05(10) ?
    C1 C6 C5 . . 117.92(10) ?
    C1 C6 H6 . . 121.0 ?
    C5 C6 H6 . . 121.0 ?
    O6 C19 O5 . . 124.56(10) ?
    O6 C19 C10 . . 123.65(10) ?
    O5 C19 C10 . . 111.79(9) ?
    C14 C13 C18 . . 118.16(10) ?
    C14 C13 C8 . . 124.17(10) ?
    C18 C13 C8 . . 117.67(10) ?
    O8 C23 C24 . . 107.10(10) ?
    O8 C23 H23B . . 110.3 ?
    C24 C23 H23B . . 110.3 ?
    O8 C23 H23A . . 110.3 ?
    C24 C23 H23A . . 110.3 ?
    H23B C23 H23A . . 108.5 ?
    N2 C10 C9 . . 104.02(8) ?
    N2 C10 C19 . . 110.62(9) ?
    C9 C10 C19 . . 114.06(9) ?
    N2 C10 C22 . . 107.76(9) ?
    C9 C10 C22 . . 110.94(9) ?
    C19 C10 C22 . . 109.18(9) ?
    C11 C8 C9 . . 111.27(9) ?
    C11 C8 C13 . . 107.31(8) ?
    C9 C8 C13 . . 110.39(9) ?
    C11 C8 C7 . . 111.61(9) ?
    C9 C8 C7 . . 100.70(8) ?
    C13 C8 C7 . . 115.52(9) ?
    C17 C18 C13 . . 121.30(11) ?
    C17 C18 H18 . . 119.3 ?
    C13 C18 H18 . . 119.3 ?
    C3 C2 C1 . . 118.39(10) ?
    C3 C2 H2 . . 120.8 ?
    C1 C2 H2 . . 120.8 ?
    C23 C24 H24A . . 109.5 ?
    C23 C24 H24C . . 109.5 ?
    H24A C24 H24C . . 109.5 ?
    C23 C24 H24B . . 109.5 ?
    H24A C24 H24B . . 109.5 ?
    H24C C24 H24B . . 109.5 ?
    O5 C20 C21 . . 107.50(10) ?
    O5 C20 H20B . . 110.2 ?
    C21 C20 H20B . . 110.2 ?
    O5 C20 H20A . . 110.2 ?
    C21 C20 H20A . . 110.2 ?
    H20B C20 H20A . . 108.5 ?
    C2 C3 C4 . . 121.01(10) ?
    C2 C3 H3 . . 119.5 ?
    C4 C3 H3 . . 119.5 ?
    C3 C4 C5 . . 118.83(10) ?
    C3 C4 C7 . . 120.98(10) ?
    C5 C4 C7 . . 120.19(10) ?
    C13 C14 C15 . . 120.41(11) ?
    C13 C14 H14 . . 119.8 ?
    C15 C14 H14 . . 119.8 ?
    C18 C17 C16 . . 120.16(11) ?
    C18 C17 H17 . . 119.9 ?
    C16 C17 H17 . . 119.9 ?
    C15 C16 C17 . . 119.23(11) ?
    C15 C16 H16 . . 120.4 ?
    C17 C16 H16 . . 120.4 ?
    O3 C11 O4 . . 123.75(10) ?
    O3 C11 C8 . . 125.43(10) ?
    O4 C11 C8 . . 110.82(9) ?
    C16 C15 C14 . . 120.72(11) ?
    C16 C15 H15 . . 119.6 ?
    C14 C15 H15 . . 119.6 ?
    O7 C22 O8 . . 124.94(11) ?
    O7 C22 C10 . . 124.38(10) ?
    O8 C22 C10 . . 110.65(9) ?
    C6 C5 C4 . . 121.25(11) ?
    C6 C5 H5 . . 119.4 ?
    C4 C5 H5 . . 119.4 ?
    O4 C12 H12B . . 109.5 ?
    O4 C12 H12A . . 109.5 ?
    H12B C12 H12A . . 109.5 ?
    O4 C12 H12C . . 109.5 ?
    H12B C12 H12C . . 109.5 ?
    H12A C12 H12C . . 109.5 ?
    C20 C21 H21A . . 109.5 ?
    C20 C21 H21B . . 109.5 ?
    H21A C21 H21B . . 109.5 ?
    C20 C21 H21C . . 109.5 ?
    H21A C21 H21C . . 109.5 ?
    H21B C21 H21C . . 109.5 ?
loop_
    _geom_torsion_atom_site_label_1
    _geom_torsion_atom_site_label_2
    _geom_torsion_atom_site_label_3
    _geom_torsion_atom_site_label_4
    _geom_torsion_site_symmetry_1
    _geom_torsion_site_symmetry_2
    _geom_torsion_site_symmetry_3
    _geom_torsion_site_symmetry_4
    _geom_torsion
    _geom_torsion_publ_flag
    C10 N2 C7 C4 . . . . 113.63(10) ?
    C10 N2 C7 C8 . . . . -7.91(11) ?
    O1 N1 C1 C2 . . . . -7.48(17) ?
    O2 N1 C1 C2 . . . . 173.19(11) ?
    O1 N1 C1 C6 . . . . 171.88(12) ?
    O2 N1 C1 C6 . . . . -7.46(16) ?
    C2 C1 C6 C5 . . . . 1.32(17) ?
    N1 C1 C6 C5 . . . . -178.01(11) ?
    C20 O5 C19 O6 . . . . -3.51(16) ?
    C20 O5 C19 C10 . . . . 177.22(9) ?
    C22 O8 C23 C24 . . . . 168.33(11) ?
    C7 N2 C10 C9 . . . . -18.33(11) ?
    C7 N2 C10 C19 . . . . 104.55(10) ?
    C7 N2 C10 C22 . . . . -136.16(9) ?
    C8 C9 C10 N2 . . . . 37.62(10) ?
    C8 C9 C10 C19 . . . . -82.98(10) ?
    C8 C9 C10 C22 . . . . 153.23(9) ?
    O6 C19 C10 N2 . . . . 12.31(15) ?
    O5 C19 C10 N2 . . . . -168.42(9) ?
    O6 C19 C10 C9 . . . . 129.15(11) ?
    O5 C19 C10 C9 . . . . -51.58(12) ?
    O6 C19 C10 C22 . . . . -106.11(12) ?
    O5 C19 C10 C22 . . . . 73.16(11) ?
    C10 C9 C8 C11 . . . . -159.73(9) ?
    C10 C9 C8 C13 . . . . 81.23(10) ?
    C10 C9 C8 C7 . . . . -41.32(10) ?
    C14 C13 C8 C11 . . . . 110.59(11) ?
    C18 C13 C8 C11 . . . . -68.40(12) ?
    C14 C13 C8 C9 . . . . -128.00(11) ?
    C18 C13 C8 C9 . . . . 53.01(12) ?
    C14 C13 C8 C7 . . . . -14.60(15) ?
    C18 C13 C8 C7 . . . . 166.41(10) ?
    N2 C7 C8 C11 . . . . 148.71(9) ?
    C4 C7 C8 C11 . . . . 28.62(12) ?
    N2 C7 C8 C9 . . . . 30.54(10) ?
    C4 C7 C8 C9 . . . . -89.54(10) ?
    N2 C7 C8 C13 . . . . -88.36(10) ?
    C4 C7 C8 C13 . . . . 151.56(9) ?
    C14 C13 C18 C17 . . . . 1.38(17) ?
    C8 C13 C18 C17 . . . . -179.57(10) ?
    C6 C1 C2 C3 . . . . -0.44(17) ?
    N1 C1 C2 C3 . . . . 178.89(10) ?
    C19 O5 C20 C21 . . . . -176.15(10) ?
    C1 C2 C3 C4 . . . . -0.96(17) ?
    C2 C3 C4 C5 . . . . 1.43(17) ?
    C2 C3 C4 C7 . . . . -178.38(10) ?
    N2 C7 C4 C3 . . . . -34.13(14) ?
    C8 C7 C4 C3 . . . . 82.62(13) ?
    N2 C7 C4 C5 . . . . 146.06(10) ?
    C8 C7 C4 C5 . . . . -97.19(12) ?
    C18 C13 C14 C15 . . . . -0.44(16) ?
    C8 C13 C14 C15 . . . . -179.43(10) ?
    C13 C18 C17 C16 . . . . -1.38(18) ?
    C18 C17 C16 C15 . . . . 0.42(18) ?
    C12 O4 C11 O3 . . . . 5.05(17) ?
    C12 O4 C11 C8 . . . . -174.76(10) ?
    C9 C8 C11 O3 . . . . -2.64(16) ?
    C13 C8 C11 O3 . . . . 118.22(12) ?
    C7 C8 C11 O3 . . . . -114.27(12) ?
    C9 C8 C11 O4 . . . . 177.16(9) ?
    C13 C8 C11 O4 . . . . -61.97(11) ?
    C7 C8 C11 O4 . . . . 65.53(12) ?
    C17 C16 C15 C14 . . . . 0.51(19) ?
    C13 C14 C15 C16 . . . . -0.49(18) ?
    C23 O8 C22 O7 . . . . -0.31(18) ?
    C23 O8 C22 C10 . . . . 177.58(10) ?
    N2 C10 C22 O7 . . . . 83.83(14) ?
    C9 C10 C22 O7 . . . . -29.43(16) ?
    C19 C10 C22 O7 . . . . -155.97(11) ?
    N2 C10 C22 O8 . . . . -94.08(11) ?
    C9 C10 C22 O8 . . . . 152.66(9) ?
    C19 C10 C22 O8 . . . . 26.12(12) ?
    C1 C6 C5 C4 . . . . -0.82(18) ?
    C3 C4 C5 C6 . . . . -0.51(17) ?
    C7 C4 C5 C6 . . . . 179.30(10) ?
loop_
    _geom_hbond_atom_site_label_D
    _geom_hbond_atom_site_label_H
    _geom_hbond_atom_site_label_A
    _geom_hbond_site_symmetry_A
    _geom_hbond_distance_DH
    _geom_hbond_distance_HA
    _geom_hbond_distance_DA
    _geom_hbond_angle_DHA
    N2 H1 O7 4_656 0.876(13) 2.587(14) 3.360(4) 147.6(13)
    C12 H12C O1 1_655 0.96 2.579 3.360(2) 138.5(9)
