# Supplementary material for: 2,2-Diethyl 4-methyl 5-(4-nitro­phen­yl)-4-phenyl­pyrrolidine-2,2,4-tricarboxyl­ate
Source: Acta Crystallogr Sect E Struct Rep Online. 2011 Sep 14;67(Pt 10):o2593. doi: 10.1107/S1600536811036038 (PMC3201539; doi:10.1107/S1600536811036038)
Supplement: Supplementary file 2 [file e-67-o2593-Isup2.hkl]

#
# h,k,l, Fc-squared, Fo-squared, sigma(Fo-squared) and status flag
#
data_I
_shelx_title ' 100118-120K in P2(1)2(1)2(1)'
_shelx_refln_list_code          4
_shelx_F_calc_maximum      106.08
_exptl_crystal_F_000       992.00
_reflns_d_resolution_high  0.8092
 
loop_
 _symmetry_equiv_pos_as_xyz
 'x, y, z'
 '-x+1/2, -y, z+1/2'
 'x+1/2, -y+1/2, -z'
 '-x, y+1/2, -z+1/2'
 
_cell_length_a     9.7948
_cell_length_b    10.9356
_cell_length_c    22.3240
_cell_angle_alpha  90.000
_cell_angle_beta   90.000
_cell_angle_gamma  90.000
 
_shelx_F_squared_multiplier     1.000
 
loop_
 _refln_index_h
 _refln_index_k
 _refln_index_l
 _refln_F_squared_calc
 _refln_F_squared_meas
 _refln_F_squared_sigma
 _refln_observed_status
   2   0   0        0.07        6.25      0.27 o
   4   0   0     3083.41     2991.29     15.75 o
   6   0   0       75.84       91.27      3.73 o
   8   0   0     1205.19     1184.69     13.02 o
  10   0   0     2399.84     2589.01     11.64 o
   1   1   0        9.00       18.60      0.78 o
   2   1   0        0.89        3.15      0.59 o
   3   1   0        6.62       13.19      0.43 o
   4   1   0      274.83      248.68      1.98 o
   5   1   0     1058.18      945.47      7.08 o
   6   1   0      121.67      131.05      2.40 o
   7   1   0        2.90        4.71      1.17 o
   8   1   0        4.98        5.81      0.66 o
   9   1   0      917.40      984.11      6.09 o
  10   1   0      254.22      261.28      2.48 o
  11   1   0        1.86        2.36      0.73 o
  12   1   0      118.34      134.45      3.26 o
   3   2   0      853.24      799.77      4.29 o
   4   2   0     1345.90     1385.69     11.72 o
   5   2   0      313.26      264.43      3.14 o
   6   2   0       10.42       11.69      1.16 o
   7   2   0     1771.71     1706.96      9.32 o
   8   2   0     1847.96     1894.43     10.80 o
   9   2   0      162.60      163.71      2.08 o
  10   2   0      148.55      148.82      2.04 o
  11   2   0      116.21      120.42      1.62 o
   1   3   0     2418.47     2481.13      7.59 o
   2   3   0     9301.54     8769.20     66.69 o
   3   3   0      139.56      132.79      1.03 o
   4   3   0     2156.64     2308.54      8.14 o
   5   3   0       18.74       24.35      0.85 o
   6   3   0       14.19       19.97      1.33 o
   7   3   0       95.75      100.51      2.61 o
   8   3   0     1095.05     1098.47      6.43 o
   9   3   0        0.05        1.51      0.63 o
  10   3   0      141.43      129.04      2.03 o
  11   3   0      494.00      539.46     10.04 o
   0   4   0      167.13      122.34      1.49 o
   1   4   0       66.66       85.34      0.87 o
   2   4   0      907.20      758.35      5.12 o
   3   4   0     1466.52     1503.90      9.66 o
   4   4   0       99.37      115.66      1.43 o
   5   4   0       11.18        9.10      0.93 o
   6   4   0        2.69        2.31      0.97 o
   7   4   0      839.47      886.87      4.26 o
   8   4   0      290.76      267.61      2.38 o
   9   4   0      667.17      641.19      5.42 o
  10   4   0       18.58       28.24      1.27 o
  11   4   0       31.17       25.12      1.19 o
   1   5   0      179.80      222.03      2.53 o
   2   5   0      719.58      706.11      3.32 o
   3   5   0     1986.93     2022.13      6.86 o
   4   5   0       97.60      118.00      1.72 o
   5   5   0       26.07       28.13      1.19 o
   6   5   0       24.72       19.12      1.22 o
   7   5   0     1850.93     1809.77     13.62 o
   8   5   0      722.67      677.67      7.63 o
   9   5   0       11.86       10.06      0.85 o
  10   5   0       38.05       47.58      1.52 o
  11   5   0        1.94        4.69      0.91 o
   0   6   0      318.83      314.31      4.88 o
   1   6   0      395.61      427.70      4.90 o
   2   6   0      251.85      287.87      2.53 o
   3   6   0        0.25        1.34      0.69 o
   4   6   0        1.90        3.45      0.86 o
   5   6   0     1071.92     1052.91      7.47 o
   6   6   0      214.03      212.16      2.25 o
   7   6   0      108.31       97.42      1.67 o
   8   6   0      126.23      115.30      2.17 o
   9   6   0      110.74      106.08      1.87 o
  10   6   0      165.40      179.08      2.74 o
   1   7   0      687.87      698.96      5.19 o
   2   7   0        0.11        3.01      0.79 o
   3   7   0      142.97      140.01      2.31 o
   4   7   0       20.36       19.00      1.24 o
   5   7   0      520.77      478.10      4.39 o
   6   7   0      764.91      754.90      4.93 o
   7   7   0      290.23      284.98      4.37 o
   8   7   0        1.75        0.12      0.75 o
   9   7   0       20.61       19.31      1.04 o
  10   7   0        0.04        0.35      0.63 o
   0   8   0      831.17      827.83      6.84 o
   1   8   0        0.64        1.33      0.78 o
   2   8   0       25.84       25.88      1.36 o
   3   8   0       50.62       46.72      1.30 o
   4   8   0      147.50      153.02      2.21 o
   5   8   0      793.56      795.78      7.97 o
   6   8   0      429.25      413.22      6.70 o
   7   8   0      163.40      156.61      3.29 o
   8   8   0       83.08       80.99      1.56 o
   9   8   0        3.67        3.78      0.80 o
   1   9   0        7.09        8.21      0.58 o
   2   9   0       84.97       87.29      1.35 o
   3   9   0      722.47      672.80      3.84 o
   4   9   0      738.60      706.59      5.37 o
   5   9   0      504.20      466.84      8.72 o
   6   9   0      356.33      350.45     14.81 o
   7   9   0      353.45      350.27      4.56 o
   8   9   0       99.01      111.18      2.27 o
   9   9   0      190.44      182.11      3.95 o
   0  10   0       73.19       86.83      1.86 o
   1  10   0      118.89      115.14      1.95 o
   2  10   0        1.63        1.30      0.79 o
   3  10   0       31.14       28.04      1.34 o
   4  10   0      209.19      209.43      3.75 o
   5  10   0        3.21        5.18      1.35 o
   6  10   0        3.15        2.64      1.31 o
   7  10   0       32.90       29.32      1.80 o
   8  10   0       39.72       34.00      1.15 o
   1  11   0       35.51       34.29      1.18 o
   2  11   0       82.14       88.37      2.00 o
   3  11   0        3.71        3.47      0.91 o
   4  11   0       15.76       14.99      1.17 o
   5  11   0       38.60       32.16      1.55 o
   6  11   0        4.04        7.72      0.95 o
   7  11   0       56.91       65.95      2.51 o
   0  12   0      245.07      224.00      7.81 o
   1  12   0       67.34       71.40      2.07 o
   2  12   0       26.27       22.23      1.45 o
   3  12   0      174.06      160.66      2.43 o
   4  12   0       10.01        9.60      1.01 o
   5  12   0        7.78        5.38      0.71 o
   1  13   0       39.65       44.62      1.72 o
   2  13   0       26.74       26.27      1.39 o
   3  13   0      111.20      120.37      3.57 o
   1   0   1       47.98       51.01      0.46 o
   2   0   1      813.02      738.03      2.75 o
   3   0   1     5860.37     5570.35     23.58 o
   4   0   1      245.82      234.91      1.62 o
   5   0   1     1716.60     1698.70      5.80 o
   6   0   1        0.03        1.88      0.75 o
   7   0   1      408.34      397.71      4.62 o
   8   0   1       19.12       18.11      0.75 o
   9   0   1      320.32      347.02      2.92 o
  10   0   1       39.04       39.85      1.26 o
  11   0   1        0.00        1.74      0.71 o
  12   0   1       84.45       90.31      2.77 o
 -12   1   1       22.28       27.03      1.72 o
 -11   1   1      114.12      115.21      1.80 o
 -10   1   1       31.69       35.62      1.31 o
  -9   1   1       80.32       82.25      1.65 o
  -8   1   1       21.90       24.29      0.85 o
  -7   1   1       42.54       38.48      3.10 o
  -6   1   1      121.39      124.29      4.55 o
  -5   1   1     1535.58     1625.19     18.19 o
  -4   1   1      772.20      735.25      3.43 o
  -3   1   1     3902.73     3719.08     21.23 o
  -2   1   1     1748.19     1570.18     20.32 o
   0   1   1     1781.97     1687.09     16.38 o
   2   1   1     1744.28     1557.16     11.27 o
   3   1   1     3911.28     3734.48     26.86 o
   4   1   1      770.78      740.09      9.17 o
   5   1   1     1543.26     1616.93     12.17 o
   6   1   1      120.75      127.41      3.77 o
   7   1   1       43.03       43.24      4.03 o
   8   1   1       21.74       23.13      0.85 o
   9   1   1       79.06       79.38      1.69 o
  10   1   1       31.11       34.88      1.22 o
  11   1   1      114.63      118.46      1.88 o
 -11   2   1       48.40       45.94      1.09 o
 -10   2   1      683.15      726.28      4.66 o
  -9   2   1      471.44      463.87      3.85 o
  -8   2   1      129.76      125.75      1.70 o
  -7   2   1      214.23      218.95      4.30 o
  -6   2   1      593.61      567.02      4.39 o
  -5   2   1      470.99      429.29      4.99 o
  -4   2   1      576.77      575.49      6.72 o
  -3   2   1       64.51       77.86      2.76 o
  -2   2   1    11197.58    10399.20     88.46 o
  -1   2   1      497.76      467.29      1.76 o
   1   2   1      496.78      467.42      3.16 o
   2   2   1    11252.07     9952.57     80.72 o
   3   2   1       63.62       75.77      0.83 o
   4   2   1      583.75      583.93      6.50 o
   5   2   1      475.13      417.94      3.97 o
   6   2   1      596.76      577.41      6.54 o
   7   2   1      213.58      223.88      3.58 o
   8   2   1      130.71      124.21      1.62 o
   9   2   1      471.28      457.58      3.34 o
  10   2   1      684.60      736.21      4.22 o
  11   2   1       48.56       45.48      1.12 o
 -11   3   1       32.23       36.98      1.29 o
 -10   3   1      456.63      472.54      4.18 o
  -9   3   1      422.94      442.56      3.17 o
  -8   3   1      446.09      413.17      2.68 o
  -7   3   1      188.11      185.35      3.46 o
  -6   3   1     1599.80     1632.16      9.90 o
  -5   3   1      349.79      377.40      3.78 o
  -4   3   1       61.26       60.79      1.00 o
  -3   3   1     7111.01     6947.89     41.21 o
  -2   3   1      815.36      804.52      3.72 o
  -1   3   1     4643.64     4423.99     19.03 o
   0   3   1     8844.95     7960.43     36.81 o
   1   3   1     4646.71     4360.85     18.82 o
   2   3   1      811.37      796.97      5.42 o
   3   3   1     7131.45     6852.56     64.73 o
   4   3   1       61.60       59.45      1.92 o
   5   3   1      349.38      373.50      3.48 o
   6   3   1     1603.12     1615.64     17.10 o
   7   3   1      186.56      186.48      4.55 o
   8   3   1      441.52      407.70      2.36 o
   9   3   1      419.03      445.83      3.25 o
  10   3   1      457.67      466.50      4.09 o
  11   3   1       31.57       35.48      1.24 o
 -11   4   1       94.90       96.44      1.92 o
 -10   4   1      295.04      299.97      3.18 o
  -9   4   1       39.93       47.94      1.48 o
  -8   4   1      542.88      529.38      3.41 o
  -7   4   1      276.30      279.29      2.48 o
  -6   4   1      118.97      122.10      2.44 o
  -5   4   1     1314.24     1301.53      5.31 o
  -4   4   1      691.22      714.38      5.02 o
  -3   4   1      534.38      504.95      3.60 o
  -2   4   1      981.81     1039.32      5.11 o
  -1   4   1     1969.63     2050.59      7.59 o
   0   4   1      494.00      537.78      3.77 o
   1   4   1     1962.72     2040.78      4.97 o
   2   4   1      969.21     1028.14      2.81 o
   3   4   1      543.93      513.78      2.84 o
   4   4   1      686.76      716.29      4.00 o
   5   4   1     1309.86     1262.98      9.35 o
   6   4   1      116.04      120.66      2.38 o
   7   4   1      270.88      267.01      2.19 o
   8   4   1      543.96      534.72      3.26 o
   9   4   1       39.61       47.55      1.12 o
  10   4   1      292.72      302.49      3.17 o
  11   4   1       94.52       93.37      2.30 o
 -11   5   1        2.45        3.13      0.85 o
 -10   5   1       24.75       28.21      1.27 o
  -9   5   1       27.77       26.49      1.03 o
  -8   5   1      864.40      841.13      4.84 o
  -7   5   1        4.00        4.65      0.70 o
  -6   5   1      253.47      253.60      3.25 o
  -5   5   1      487.16      498.28      4.03 o
  -4   5   1      901.42      924.82      7.52 o
  -3   5   1      362.61      378.16      2.73 o
  -2   5   1     1926.19     1933.36      9.38 o
  -1   5   1      200.50      193.90      1.78 o
   0   5   1      203.83      250.32      1.74 o
   1   5   1      196.66      191.18      2.13 o
   2   5   1     1919.34     1934.21     13.17 o
   3   5   1      364.46      378.65      3.00 o
   4   5   1      909.12      945.83      5.89 o
   5   5   1      486.33      500.27      4.53 o
   6   5   1      247.74      249.59      2.89 o
   7   5   1        4.14        4.46      0.69 o
   8   5   1      868.37      836.97      8.92 o
   9   5   1       27.60       27.73      1.13 o
  10   5   1       24.89       27.87      1.31 o
  11   5   1        2.72        4.28      0.86 o
 -10   6   1       31.17       32.03      1.35 o
  -9   6   1      133.40      133.83      2.31 o
  -8   6   1       61.77       57.23      1.79 o
  -7   6   1      652.53      663.12      6.33 o
  -6   6   1      348.37      329.58      3.86 o
  -5   6   1       16.86       19.55      1.23 o
  -4   6   1      632.40      644.05      4.68 o
  -3   6   1     1022.72     1043.51      5.62 o
  -2   6   1       78.37      107.16      1.70 o
  -1   6   1     1955.77     2056.21     10.28 o
   0   6   1      684.43      754.77      4.59 o
   1   6   1     1943.30     2024.44     18.76 o
   2   6   1       78.27      106.53      1.61 o
   3   6   1     1016.40     1030.99      4.97 o
   4   6   1      633.43      645.21      5.48 o
   5   6   1       17.39       19.32      1.21 o
   6   6   1      350.68      332.08      2.63 o
   7   6   1      650.84      647.10      5.32 o
   8   6   1       60.99       55.35      1.75 o
   9   6   1      133.15      129.42      2.66 o
  10   6   1       30.84       30.81      1.38 o
 -10   7   1       19.87       18.12      1.18 o
  -9   7   1        8.30        8.44      0.86 o
  -8   7   1       38.16       32.54      1.35 o
  -7   7   1      408.56      413.75      4.07 o
  -6   7   1      193.82      185.42      2.17 o
  -5   7   1      113.50      111.26      1.70 o
  -4   7   1      528.45      506.69      4.47 o
  -3   7   1      548.74      587.18      4.06 o
  -2   7   1      595.46      585.70      5.64 o
  -1   7   1      460.74      481.36      3.36 o
   0   7   1      371.82      433.51      4.23 o
   1   7   1      462.05      480.40      3.81 o
   2   7   1      595.49      581.51      4.20 o
   3   7   1      550.67      581.21      5.04 o
   4   7   1      536.93      513.71      4.06 o
   5   7   1      110.65      108.49      1.60 o
   6   7   1      193.97      185.04      3.34 o
   7   7   1      411.70      410.24      6.07 o
   8   7   1       38.70       32.57      1.23 o
   9   7   1        8.62        8.76      0.88 o
  10   7   1       21.09       19.43      1.18 o
  -9   8   1       90.66       92.02      2.43 o
  -8   8   1       39.93       35.05      1.23 o
  -7   8   1       62.19       67.53      1.79 o
  -6   8   1       42.56       40.91      1.68 o
  -5   8   1      257.70      256.38      2.73 o
  -4   8   1       67.93       63.81      2.40 o
  -3   8   1      384.53      381.49      3.02 o
  -2   8   1       13.73       12.05      1.10 o
  -1   8   1      303.25      321.93      3.09 o
   0   8   1        6.31       11.68      0.99 o
   1   8   1      302.13      313.87      3.08 o
   2   8   1       14.51       11.73      1.12 o
   3   8   1      386.90      389.92      3.25 o
   4   8   1       67.56       64.26      1.45 o
   5   8   1      259.23      263.97      3.16 o
   6   8   1       42.46       45.86      2.04 o
   7   8   1       61.72       68.65      1.85 o
   8   8   1       40.20       35.45      1.15 o
   9   8   1       90.28       97.95      1.74 o
  -9   9   1       65.62       72.53      2.61 o
  -8   9   1       76.39       71.23      1.84 o
  -7   9   1       70.81       70.15      1.90 o
  -6   9   1      169.54      169.17      3.42 o
  -5   9   1      174.78      165.36      6.08 o
  -4   9   1      563.47      563.77      5.45 o
  -3   9   1      123.04      130.74      1.90 o
  -2   9   1      323.26      325.70      2.54 o
  -1   9   1      167.75      166.66      1.79 o
   0   9   1      135.55      128.88      1.52 o
   1   9   1      168.03      164.90      1.56 o
   2   9   1      325.79      321.78      2.33 o
   3   9   1      123.17      132.01      1.84 o
   4   9   1      559.29      561.18      6.01 o
   5   9   1      178.87      177.60      6.61 o
   6   9   1      169.23      167.79      5.64 o
   7   9   1       71.08       69.84      2.30 o
   8   9   1       76.48       72.14      1.94 o
   9   9   1       65.68       70.54      2.61 o
  -8  10   1       30.81       29.02      1.32 o
  -7  10   1      271.81      266.38      4.25 o
  -6  10   1      184.69      188.99      4.10 o
  -5  10   1      705.59      696.38      6.38 o
  -4  10   1        6.06        7.27      1.38 o
  -3  10   1       27.29       31.19      1.40 o
  -2  10   1      184.63      177.49      3.16 o
  -1  10   1       32.97       28.87      1.23 o
   0  10   1      550.58      538.00      3.59 o
   1  10   1       31.56       26.08      1.23 o
   2  10   1      182.69      175.71      2.73 o
   3  10   1       27.25       31.69      1.61 o
   4  10   1        6.21        6.08      1.12 o
   5  10   1      708.85      683.06     11.93 o
   6  10   1      185.73      185.70      6.00 o
   7  10   1      272.23      258.76      4.33 o
   8  10   1       31.52       29.43      1.10 o
  -7  11   1      146.85      155.94      2.50 o
  -6  11   1       50.14       52.87      1.62 o
  -5  11   1      196.84      202.14      6.18 o
  -4  11   1      146.84      146.92      3.03 o
  -3  11   1       17.77       21.49      1.36 o
  -2  11   1       44.20       45.24      1.74 o
  -1  11   1       89.61       82.02      1.80 o
   0  11   1      144.39      154.76      2.18 o
   1  11   1       92.47       91.17      1.86 o
   2  11   1       42.47       42.87      1.95 o
   3  11   1       17.48       20.00      1.30 o
   4  11   1      145.87      143.68      2.51 o
   5  11   1      198.03      201.64      5.69 o
   6  11   1       49.40       48.59      1.57 o
   7  11   1      145.44      154.79      3.62 o
  -5  12   1       30.11       27.18      1.08 o
  -4  12   1      148.59      168.15      2.62 o
  -3  12   1      298.10      295.73      3.29 o
  -2  12   1       41.17       34.33      1.36 o
  -1  12   1       61.85       50.17      1.41 o
   0  12   1       61.33       55.70      1.48 o
   1  12   1       61.36       52.67      1.58 o
   2  12   1       40.61       35.02      1.39 o
   3  12   1      295.25      295.41      3.21 o
   4  12   1      145.96      160.57      2.16 o
   5  12   1       30.08       27.50      1.08 o
  -3  13   1       43.52       38.65      2.04 o
  -2  13   1       59.67       63.66      1.90 o
  -1  13   1        9.24       11.02      1.11 o
   0  13   1       48.91       46.25      1.60 o
   1  13   1        9.53       11.69      1.44 o
   2  13   1       58.64       63.99      1.94 o
   3  13   1       44.08       42.07      1.48 o
   2   0   2      145.54      143.00      1.46 o
   3   0   2      525.35      542.84      1.70 o
   4   0   2      147.65      175.18      1.81 o
   5   0   2     1430.92     1462.84      7.13 o
   6   0   2       49.19       48.15      1.39 o
   8   0   2       92.06       86.49      1.46 o
   9   0   2      119.96      116.37      1.60 o
  10   0   2      484.31      544.15      4.33 o
  11   0   2        2.70        1.98      0.72 o
  12   0   2        5.29        6.47      1.27 o
 -12   1   2      120.76      127.20      2.40 o
 -11   1   2      323.11      347.71      4.34 o
 -10   1   2      121.02      123.86      1.83 o
  -9   1   2       29.50       31.62      1.09 o
  -8   1   2      615.33      629.23      6.26 o
  -7   1   2      576.38      599.30     10.18 o
  -6   1   2      449.04      459.06      3.74 o
  -5   1   2      380.49      351.03      3.25 o
  -4   1   2       30.17       36.63      0.86 o
  -3   1   2     2942.83     2733.06     10.00 o
  -2   1   2    10958.45     9648.08     81.42 o
  -1   1   2     4657.40     4093.24     44.88 o
   3   1   2     2953.66     2720.98      8.76 o
   4   1   2       29.30       36.58      0.90 o
   5   1   2      380.07      371.85      6.01 o
   6   1   2      448.20      440.90      4.41 o
   7   1   2      579.29      601.50      8.86 o
   8   1   2      619.78      637.61      7.89 o
   9   1   2       29.83       31.87      1.13 o
  10   1   2      122.84      129.05      2.12 o
  11   1   2      320.02      354.31      3.29 o
 -11   2   2      113.18      121.05      1.78 o
 -10   2   2      174.11      183.73      2.18 o
  -9   2   2       39.18       40.65      1.17 o
  -8   2   2       97.03       91.96      2.20 o
  -7   2   2      191.65      193.48      3.22 o
  -6   2   2      107.29      119.65      2.93 o
  -5   2   2      523.70      487.62      3.63 o
  -4   2   2     1067.84     1129.99      7.48 o
  -3   2   2     4544.13     4453.75     31.59 o
  -1   2   2      664.89      641.65     11.43 o
   1   2   2      662.38      646.34      7.97 o
   3   2   2     4548.69     4362.81     37.30 o
   4   2   2     1066.89     1123.21      7.75 o
   5   2   2      526.52      478.48      3.72 o
   6   2   2      105.82      115.63      2.45 o
   7   2   2      189.95      192.77      3.39 o
   8   2   2       96.03       90.68      1.36 o
   9   2   2       40.62       40.20      1.22 o
  10   2   2      174.42      194.34      2.27 o
  11   2   2      113.33      120.33      1.73 o
 -11   3   2       73.86       78.14      1.84 o
 -10   3   2        1.81        2.86      0.91 o
  -9   3   2      265.13      270.40      2.72 o
  -8   3   2       63.53       64.08      1.27 o
  -7   3   2      569.76      548.53      6.01 o
  -6   3   2       82.32       95.58      1.78 o
  -5   3   2      202.43      197.11      1.86 o
  -4   3   2     1021.78     1027.38      6.47 o
  -3   3   2     1740.24     1630.89     11.94 o
  -2   3   2     1262.28     1193.49      4.12 o
  -1   3   2      666.46      621.21      2.05 o
   0   3   2     1207.06     1059.56      7.13 o
   1   3   2      666.88      627.05      2.52 o
   2   3   2     1257.64     1203.48      5.85 o
   3   3   2     1742.15     1661.89      6.11 o
   4   3   2     1029.20     1034.53      7.86 o
   5   3   2      205.39      199.32      2.62 o
   6   3   2       80.88       90.97      3.01 o
   7   3   2      575.21      549.71      5.78 o
   8   3   2       62.92       61.89      1.05 o
   9   3   2      266.62      279.23      2.67 o
  10   3   2        2.34        2.46      0.77 o
  11   3   2       73.23       79.51      1.58 o
 -11   4   2       54.65       56.74      1.55 o
 -10   4   2       77.30       83.33      1.60 o
  -9   4   2      169.83      161.02      2.36 o
  -8   4   2      842.59      796.80      4.72 o
  -7   4   2       81.90       84.09      1.46 o
  -6   4   2      803.99      793.03      5.79 o
  -5   4   2      137.50      139.92      2.07 o
  -4   4   2     1460.31     1443.86      6.51 o
  -3   4   2      435.81      512.75      2.88 o
  -2   4   2     2217.53     2184.31      9.46 o
  -1   4   2      556.69      565.40      2.27 o
   0   4   2     1955.62     1848.69      8.11 o
   1   4   2      555.13      563.22      2.16 o
   2   4   2     2208.61     2195.29      8.57 o
   3   4   2      428.35      514.59      9.96 o
   4   4   2     1463.08     1462.81      6.62 o
   5   4   2      136.00      139.94      3.03 o
   6   4   2      799.46      785.16      9.01 o
   7   4   2       83.41       83.66      1.28 o
   8   4   2      842.57      799.25      4.55 o
   9   4   2      169.77      161.68      1.95 o
  10   4   2       76.29       77.91      1.57 o
  11   4   2       53.33       55.73      1.55 o
 -11   5   2       48.71       47.43      1.58 o
 -10   5   2       55.54       60.23      1.62 o
  -9   5   2       18.94       19.61      1.08 o
  -8   5   2       10.04        7.45      0.86 o
  -7   5   2       89.72       85.10      1.43 o
  -6   5   2      291.87      277.39      3.79 o
  -5   5   2        9.89        8.76      1.02 o
  -4   5   2      969.18      961.88      5.19 o
  -3   5   2     1972.18     1928.66     13.63 o
  -2   5   2      859.74      892.49      3.37 o
  -1   5   2      876.98      971.70      2.89 o
   0   5   2     2967.32     2995.17      7.56 o
   1   5   2      867.03      960.85      3.48 o
   2   5   2      862.15      897.91      3.52 o
   3   5   2     1973.45     1952.76     15.53 o
   4   5   2      973.59      958.46      4.68 o
   5   5   2        9.77       10.45      0.96 o
   6   5   2      289.51      270.25      3.02 o
   7   5   2       88.38       83.05      1.38 o
   8   5   2       10.09        7.59      0.78 o
   9   5   2       17.50       19.48      1.04 o
  10   5   2       54.98       59.30      1.61 o
  11   5   2       47.67       46.12      2.18 o
 -10   6   2        1.10        2.54      0.79 o
  -9   6   2       50.64       48.99      1.38 o
  -8   6   2      163.41      166.73      2.42 o
  -7   6   2      253.61      248.56      2.85 o
  -6   6   2      752.87      733.45      4.03 o
  -5   6   2     1943.35     1872.20     11.62 o
  -4   6   2     1212.65     1235.61     11.58 o
  -3   6   2     1346.75     1282.03      7.47 o
  -2   6   2      188.10      183.89      1.76 o
  -1   6   2      121.11      127.06      1.41 o
   0   6   2       61.20       39.07      0.84 o
   1   6   2      120.80      126.85      1.48 o
   2   6   2      186.76      181.48      2.25 o
   3   6   2     1332.05     1275.78      7.62 o
   4   6   2     1196.79     1228.28     10.67 o
   5   6   2     1950.49     1902.36     15.67 o
   6   6   2      754.32      746.99      5.09 o
   7   6   2      253.84      248.46      3.65 o
   8   6   2      162.88      162.94      2.45 o
   9   6   2       49.93       48.33      1.46 o
  10   6   2        1.21        2.09      0.84 o
 -10   7   2       37.02       39.47      1.50 o
  -9   7   2       16.77       20.56      1.15 o
  -8   7   2       38.83       38.10      1.28 o
  -7   7   2      164.84      143.76      2.32 o
  -6   7   2       23.05       24.54      0.99 o
  -5   7   2     1100.38     1038.85      6.88 o
  -4   7   2      596.26      579.23      6.89 o
  -3   7   2      195.50      181.19      2.38 o
  -2   7   2       26.48       34.75      1.03 o
  -1   7   2      281.63      303.11      4.76 o
   0   7   2      184.54      185.37      2.19 o
   1   7   2      278.23      295.80      3.04 o
   2   7   2       25.48       34.89      1.26 o
   3   7   2      192.74      180.80      2.61 o
   4   7   2      595.15      582.79      7.84 o
   5   7   2     1103.54     1043.10      7.22 o
   6   7   2       23.77       26.01      1.09 o
   7   7   2      165.58      144.73      4.39 o
   8   7   2       37.70       37.48      1.48 o
   9   7   2       16.44       18.27      0.91 o
  10   7   2       36.26       38.67      1.50 o
  -9   8   2       16.17       19.30      1.08 o
  -8   8   2       46.84       47.67      1.55 o
  -7   8   2      130.57      132.41      2.31 o
  -6   8   2      171.75      176.72      3.10 o
  -5   8   2     4050.39     3958.76     46.84 o
  -4   8   2      226.76      201.79      2.18 o
  -3   8   2      117.80      109.52      1.84 o
  -2   8   2       36.84       34.93      1.48 o
  -1   8   2      106.13      101.41      1.84 o
   0   8   2       17.69       25.81      1.13 o
   1   8   2      106.56      102.57      2.25 o
   2   8   2       35.38       35.93      1.60 o
   3   8   2      118.79      114.02      1.77 o
   4   8   2      227.70      205.54      2.51 o
   5   8   2     4057.38     3992.57     32.14 o
   6   8   2      172.38      179.57      3.60 o
   7   8   2      130.06      126.07      2.38 o
   8   8   2       45.73       45.20      1.40 o
   9   8   2       15.41       16.00      1.08 o
  -8   9   2      124.10      124.00      3.98 o
  -7   9   2       11.60       12.34      1.27 o
  -6   9   2       12.76       13.36      1.75 o
  -5   9   2        2.03        3.72      1.04 o
  -4   9   2     1583.34     1627.55     12.73 o
  -3   9   2        1.29        3.22      0.67 o
  -2   9   2      307.43      308.36      3.15 o
  -1   9   2      316.84      304.68      2.25 o
   0   9   2        0.20        0.55      0.53 o
   1   9   2      316.42      304.24      2.16 o
   2   9   2      308.64      310.55      2.40 o
   3   9   2        1.19        2.94      0.75 o
   4   9   2     1587.89     1640.03     12.55 o
   5   9   2        2.04        2.69      1.54 o
   6   9   2       12.66       14.54      1.90 o
   7   9   2       11.83       12.85      1.36 o
   8   9   2      122.36      122.97      3.06 o
  -8  10   2       36.39       37.77      1.43 o
  -7  10   2        3.10        3.21      1.13 o
  -6  10   2      368.83      370.33      9.22 o
  -5  10   2       53.58       58.72      2.73 o
  -4  10   2      244.07      237.14      3.51 o
  -3  10   2      973.32      982.39      5.85 o
  -2  10   2      462.31      451.57      4.66 o
  -1  10   2      170.55      162.15      2.46 o
   0  10   2        7.36        4.90      0.81 o
   1  10   2      169.45      161.90      2.27 o
   2  10   2      462.52      436.46      8.48 o
   3  10   2      975.95      996.84      9.70 o
   4  10   2      244.68      228.18      5.98 o
   5  10   2       51.76       48.61      3.82 o
   6  10   2      371.74      369.76      7.40 o
   7  10   2        3.40        3.22      0.92 o
   8  10   2       36.12       38.67      2.05 o
  -6  11   2      174.04      167.30      2.60 o
  -5  11   2        1.33        2.81      0.96 o
  -4  11   2       66.98       63.50      2.12 o
  -3  11   2      188.36      185.88      2.98 o
  -2  11   2      209.02      210.51      3.25 o
  -1  11   2      138.93      137.22      2.23 o
   0  11   2       91.40       83.67      1.67 o
   1  11   2      139.73      140.14      2.47 o
   2  11   2      209.02      204.03      3.12 o
   3  11   2      187.44      180.33      3.55 o
   4  11   2       66.12       59.85      2.05 o
   5  11   2        1.35        1.25      1.02 o
   6  11   2      174.61      167.37      2.98 o
  -5  12   2       12.80       12.76      1.07 o
  -4  12   2      118.33      110.20      2.61 o
  -3  12   2      209.41      214.19      4.30 o
  -2  12   2      151.21      135.05      2.35 o
  -1  12   2        5.37        5.40      0.90 o
   0  12   2       14.99       15.67      1.10 o
   1  12   2        5.58        6.81      0.92 o
   2  12   2      152.49      142.05      2.37 o
   3  12   2      208.77      217.35      3.12 o
   4  12   2      117.45      112.01      1.84 o
   5  12   2       12.58       12.76      0.86 o
  -3  13   2      135.18      133.61      3.28 o
  -2  13   2      155.56      163.37      2.73 o
  -1  13   2      166.03      168.84      2.95 o
   0  13   2        0.43        0.72      0.76 o
   1  13   2      165.64      169.55      7.74 o
   2  13   2      154.09      171.35      2.89 o
   3  13   2      136.21      134.07      3.01 o
   1   0   3      999.75      887.36      4.21 o
   2   0   3     5627.50     5206.93     47.08 o
   3   0   3      601.45      628.15      3.09 o
   4   0   3     2305.67     2266.16      4.98 o
   5   0   3      124.76      135.68      1.95 o
   6   0   3     1842.28     1902.19     12.62 o
   7   0   3       69.63       68.50      4.08 o
   8   0   3      228.74      220.77      3.90 o
   9   0   3      223.68      238.59      2.62 o
  10   0   3       41.18       47.55      1.56 o
  11   0   3      203.94      198.23      2.27 o
 -11   1   3       27.62       26.96      1.03 o
 -10   1   3      328.64      337.05      3.01 o
  -9   1   3      224.10      231.03      2.22 o
  -8   1   3       40.93       44.18      1.01 o
  -7   1   3      470.25      472.38      8.46 o
  -6   1   3      111.58      103.75      3.00 o
  -5   1   3     1026.66     1062.97      4.43 o
  -4   1   3     3981.48     3852.29     19.47 o
  -3   1   3     1736.39     1675.42      9.52 o
  -2   1   3     5071.91     4713.43     20.75 o
  -1   1   3     1133.26     1037.90      6.85 o
   0   1   3       12.84       12.20      0.32 o
   1   1   3     1137.35     1046.06      3.28 o
   2   1   3     5077.58     4688.77     34.05 o
   3   1   3     1744.58     1688.10      8.21 o
   4   1   3     3981.26     3856.73     22.05 o
   5   1   3     1025.86     1063.06      6.24 o
   6   1   3      110.68      101.21      2.01 o
   7   1   3      471.65      471.58      5.05 o
   8   1   3       39.64       43.92      1.14 o
   9   1   3      225.54      232.80      2.43 o
  10   1   3      329.42      343.65      3.23 o
  11   1   3       28.17       29.98      1.13 o
 -11   2   3       44.76       49.74      1.40 o
 -10   2   3       33.79       32.97      1.20 o
  -9   2   3      229.66      228.24      2.29 o
  -8   2   3      240.25      234.82      1.86 o
  -7   2   3      752.86      752.89      8.13 o
  -6   2   3       53.98       60.69      1.46 o
  -5   2   3     2187.70     2165.70     15.19 o
  -4   2   3     5013.31     4908.59     18.37 o
  -3   2   3     1005.00      985.58      5.26 o
  -2   2   3     1336.26     1366.46      9.01 o
  -1   2   3     2699.16     2549.49     38.45 o
   0   2   3     1027.43      937.49      4.53 o
   1   2   3     2717.18     2621.03     12.62 o
   2   2   3     1345.46     1382.15      5.89 o
   3   2   3     1006.54     1009.75      6.98 o
   4   2   3     5011.59     4946.77     19.19 o
   5   2   3     2186.21     2136.85     25.48 o
   6   2   3       53.93       59.16      1.64 o
   7   2   3      749.64      761.86     11.07 o
   8   2   3      241.63      236.05      2.30 o
   9   2   3      229.91      228.06      2.42 o
  10   2   3       33.75       34.83      1.19 o
  11   2   3       45.20       49.55      1.41 o
 -11   3   3       74.04       77.50      1.60 o
 -10   3   3       42.22       38.50      1.25 o
  -9   3   3       10.51       11.73      1.06 o
  -8   3   3      144.09      128.44      1.82 o
  -7   3   3      209.49      198.47      4.67 o
  -6   3   3       46.03       44.72      1.34 o
  -5   3   3      104.25       98.08      1.50 o
  -4   3   3      818.24      907.31      3.90 o
  -3   3   3       67.74       65.51      1.14 o
  -2   3   3     1004.96      936.40      5.64 o
  -1   3   3     1553.23     1473.10      8.20 o
   0   3   3        5.19        3.67      0.84 o
   1   3   3     1545.44     1456.29      6.61 o
   2   3   3     1011.81      943.16      3.62 o
   3   3   3       68.17       62.25      0.88 o
   4   3   3      808.09      896.26      4.75 o
   5   3   3      105.07       95.38      1.69 o
   6   3   3       46.39       46.19      1.84 o
   7   3   3      210.78      202.51      3.67 o
   8   3   3      143.84      124.43      1.46 o
   9   3   3       11.25       11.14      0.88 o
  10   3   3       41.15       38.04      1.10 o
  11   3   3       73.09       76.32      1.72 o
 -11   4   3       10.11       10.64      0.91 o
 -10   4   3       13.45       14.74      0.90 o
  -9   4   3      518.85      498.07      5.77 o
  -8   4   3        3.83        5.80      0.72 o
  -7   4   3       81.72       78.45      1.35 o
  -6   4   3     1165.40     1157.05      8.03 o
  -5   4   3        8.01       12.20      0.95 o
  -4   4   3     3387.32     3561.11     10.02 o
  -3   4   3       70.42       68.90      1.59 o
  -2   4   3      119.01      126.78      0.86 o
  -1   4   3       58.20       51.05      0.56 o
   0   4   3     1793.55     1800.19      8.30 o
   1   4   3       58.59       51.91      0.64 o
   2   4   3      118.14      128.15      1.26 o
   3   4   3       69.39       67.48      1.00 o
   4   4   3     3395.05     3534.31      9.17 o
   5   4   3        8.36       13.27      1.20 o
   6   4   3     1176.20     1153.19     10.14 o
   7   4   3       83.60       82.44      1.32 o
   8   4   3        3.95        5.57      0.62 o
   9   4   3      522.36      505.31      3.83 o
  10   4   3       13.19       15.57      0.92 o
  11   4   3       10.42       11.63      1.06 o
 -11   5   3        5.69        7.78      0.95 o
 -10   5   3       82.19       85.52      1.83 o
  -9   5   3       38.05       37.47      1.39 o
  -8   5   3      197.26      197.24      2.42 o
  -7   5   3      789.64      750.84      6.07 o
  -6   5   3      389.53      374.78      7.27 o
  -5   5   3      641.80      614.42      7.37 o
  -4   5   3     1438.94     1483.39     10.60 o
  -3   5   3      675.91      678.47      3.36 o
  -2   5   3     1202.79     1210.60      7.03 o
  -1   5   3      502.09      509.29      2.64 o
   0   5   3     1433.40     1529.59      6.26 o
   1   5   3      505.79      514.59      2.44 o
   2   5   3     1210.11     1227.39      3.86 o
   3   5   3      673.61      674.87      3.86 o
   4   5   3     1455.66     1496.77     13.35 o
   5   5   3      639.75      620.70      8.94 o
   6   5   3      386.11      367.64      3.52 o
   7   5   3      790.16      750.70      6.45 o
   8   5   3      197.94      202.84      2.56 o
   9   5   3       36.91       37.77      1.15 o
  10   5   3       80.98       84.78      2.50 o
  11   5   3        5.39        7.10      0.94 o
 -10   6   3       34.55       32.11      1.66 o
  -9   6   3       20.76       22.70      1.30 o
  -8   6   3       40.66       37.67      1.45 o
  -7   6   3       14.09       15.20      0.87 o
  -6   6   3       47.06       44.07      1.10 o
  -5   6   3      388.54      359.56      6.05 o
  -4   6   3      351.28      321.07      3.80 o
  -3   6   3       99.97       86.48      1.60 o
  -2   6   3      607.06      628.61      3.91 o
  -1   6   3      275.23      302.94      3.31 o
   0   6   3      423.39      424.40      2.68 o
   1   6   3      275.10      302.63      2.13 o
   2   6   3      603.79      632.42      6.50 o
   3   6   3       99.26       84.89      1.59 o
   4   6   3      349.99      324.85      4.03 o
   5   6   3      386.94      352.91      5.43 o
   6   6   3       48.57       44.51      1.13 o
   7   6   3       14.77       15.28      0.83 o
   8   6   3       40.32       35.49      1.51 o
   9   6   3       20.95       23.53      1.09 o
  10   6   3       34.41       31.13      1.15 o
 -10   7   3       12.08       11.44      1.03 o
  -9   7   3       22.10       22.29      1.35 o
  -8   7   3      206.67      211.69      2.78 o
  -7   7   3      135.99      132.55      2.42 o
  -6   7   3      135.03      139.61      1.82 o
  -5   7   3      722.82      721.78      5.05 o
  -4   7   3      488.27      478.69      9.55 o
  -3   7   3      726.43      713.65      5.30 o
  -2   7   3       13.59       13.46      0.77 o
  -1   7   3      514.20      490.10      3.11 o
   0   7   3      128.45      119.50      1.49 o
   1   7   3      515.02      492.59      3.92 o
   2   7   3       13.89       12.09      0.93 o
   3   7   3      723.95      725.68      7.14 o
   4   7   3      487.01      482.84      4.38 o
   5   7   3      726.30      715.44      4.27 o
   6   7   3      135.49      142.52      2.07 o
   7   7   3      136.49      132.34      2.23 o
   8   7   3      205.59      204.78      2.88 o
   9   7   3       21.86       21.95      0.96 o
  10   7   3       12.04       13.08      1.03 o
  -9   8   3      186.92      184.89      4.63 o
  -8   8   3       72.28       70.22      1.78 o
  -7   8   3      164.54      152.17      2.43 o
  -6   8   3      325.33      324.22      4.06 o
  -5   8   3      928.08      899.18      6.11 o
  -4   8   3       52.94       48.79      1.26 o
  -3   8   3       13.05       14.59      1.01 o
  -2   8   3      233.82      215.65      3.57 o
  -1   8   3       34.29       38.39      1.26 o
   0   8   3      381.27      398.90      3.40 o
   1   8   3       32.62       37.72      1.36 o
   2   8   3      236.19      225.34      3.40 o
   3   8   3       13.10       13.24      0.83 o
   4   8   3       55.39       50.33      1.44 o
   5   8   3      925.86      918.68      5.46 o
   6   8   3      325.47      311.38      4.63 o
   7   8   3      163.47      145.07      3.44 o
   8   8   3       72.56       66.77      1.81 o
   9   8   3      188.63      183.24      3.25 o
  -8   9   3       78.55       74.81      1.54 o
  -7   9   3       66.08       68.77      2.15 o
  -6   9   3      182.09      180.60      4.29 o
  -5   9   3       26.91       17.83      1.32 o
  -4   9   3      525.81      538.11      6.41 o
  -3   9   3      264.86      265.86      2.56 o
  -2   9   3       61.79       71.93      1.39 o
  -1   9   3       84.54       69.10      1.09 o
   0   9   3       56.15       64.50      1.19 o
   1   9   3       83.67       65.36      1.15 o
   2   9   3       60.30       71.78      1.32 o
   3   9   3      263.27      261.22      3.57 o
   4   9   3      519.76      521.27      5.27 o
   5   9   3       26.48       16.77      1.99 o
   6   9   3      184.37      187.92      6.64 o
   7   9   3       66.56       66.03      2.27 o
   8   9   3       76.64       71.91      2.16 o
  -8  10   3       18.35       19.95      1.59 o
  -7  10   3      232.80      233.26      3.07 o
  -6  10   3        1.39        2.09      1.24 o
  -5  10   3       28.16       34.35      1.73 o
  -4  10   3      723.02      725.87      6.10 o
  -3  10   3      474.69      483.78      3.95 o
  -2  10   3      405.30      385.17      3.35 o
  -1  10   3      489.42      494.85      4.13 o
   0  10   3      205.63      192.39      2.68 o
   1  10   3      491.95      489.66      5.99 o
   2  10   3      411.86      388.41      5.02 o
   3  10   3      468.38      472.49      5.65 o
   4  10   3      720.64      708.76      7.57 o
   5  10   3       27.47       31.59      3.42 o
   6  10   3        1.33        1.95      1.83 o
   7  10   3      235.41      229.25      6.69 o
   8  10   3       18.78       22.34      1.74 o
  -6  11   3      167.43      169.75      2.53 o
  -5  11   3      192.29      209.90      3.08 o
  -4  11   3       31.28       29.64      1.40 o
  -3  11   3      128.67      133.80      2.26 o
  -2  11   3      502.63      499.88      4.29 o
  -1  11   3      597.70      612.27      4.36 o
   0  11   3        0.18        1.97      0.76 o
   1  11   3      597.06      620.44      4.73 o
   2  11   3      501.58      493.95      4.67 o
   3  11   3      129.34      137.98      2.65 o
   4  11   3       30.24       31.87      2.08 o
   5  11   3      192.95      212.04      3.28 o
   6  11   3      166.93      163.64      3.29 o
  -5  12   3       70.94       75.43      2.73 o
  -4  12   3      127.74      126.01      2.71 o
  -3  12   3       64.48       62.96      3.12 o
  -2  12   3      177.33      176.52      2.67 o
  -1  12   3      198.76      197.67      2.94 o
   0  12   3       12.63       13.96      1.08 o
   1  12   3      196.59      195.52      2.77 o
   2  12   3      178.31      173.69      2.58 o
   3  12   3       65.48       70.50      1.71 o
   4  12   3      125.62      127.37      1.92 o
   5  12   3       70.65       70.33      1.89 o
  -2  13   3       78.58       86.96      3.00 o
  -1  13   3      299.32      285.83      2.86 o
   0  13   3        0.40        0.46      0.61 o
   1  13   3      301.23      297.64      3.09 o
   2  13   3       79.40       86.21      2.29 o
   3  13   3       17.33       19.46      1.11 o
   0   0   4      133.44      114.71      2.37 o
   2   0   4     9818.06     8414.44     83.60 o
   3   0   4      225.44      237.01      1.38 o
   4   0   4        7.93       11.48      0.47 o
   5   0   4     1670.62     1694.27      7.57 o
   6   0   4      144.12      137.25      2.26 o
   7   0   4      927.68      958.74     19.55 o
   8   0   4     1051.94     1070.23     12.82 o
   9   0   4       82.78       77.06      2.11 o
  10   0   4       47.70       44.12      1.50 o
  11   0   4       20.78       21.02      0.91 o
 -11   1   4       51.89       56.06      1.32 o
 -10   1   4       45.25       47.21      1.31 o
  -9   1   4      432.51      441.53      4.38 o
  -8   1   4       70.65       72.42      1.71 o
  -7   1   4      397.99      375.73      4.84 o
  -6   1   4     1411.87     1385.93      8.21 o
  -5   1   4      408.13      386.24      4.36 o
  -4   1   4     3306.20     3398.13     16.01 o
  -3   1   4     5982.96     5605.11     14.51 o
  -2   1   4     2700.46     2642.60     11.17 o
  -1   1   4     7791.25     6758.47    169.52 o
   0   1   4     3717.35     3389.95     18.01 o
   2   1   4     2719.30     2647.77     15.54 o
   3   1   4     5964.28     5576.87     22.58 o
   4   1   4     3303.56     3405.46     14.70 o
   5   1   4      410.15      391.03      3.90 o
   6   1   4     1417.71     1380.35     11.95 o
   7   1   4      399.64      372.97      4.06 o
   8   1   4       70.61       71.79      1.28 o
   9   1   4      434.02      444.11      3.28 o
  10   1   4       45.04       48.19      1.45 o
  11   1   4       52.23       58.30      1.38 o
 -11   2   4       10.78        7.80      0.85 o
 -10   2   4      627.34      660.59      7.09 o
  -9   2   4      245.70      233.67      2.60 o
  -8   2   4     1817.43     1810.47     11.23 o
  -7   2   4     1224.08     1201.84      7.33 o
  -6   2   4      581.14      630.39      4.24 o
  -5   2   4      931.02      967.84      4.95 o
  -4   2   4     1420.11     1465.21     10.10 o
  -3   2   4     1246.42     1278.55      6.55 o
  -2   2   4     1858.15     1870.61     10.94 o
  -1   2   4     1389.70     1336.80      7.85 o
   0   2   4     7350.37     6772.70     45.91 o
   1   2   4     1383.62     1330.75      5.35 o
   2   2   4     1846.89     1867.57      5.72 o
   3   2   4     1240.61     1287.09      7.42 o
   4   2   4     1419.15     1452.37     13.08 o
   5   2   4      927.50      960.86      9.39 o
   6   2   4      578.07      618.91      5.72 o
   7   2   4     1217.98     1188.52     26.41 o
   8   2   4     1817.63     1801.68      9.52 o
   9   2   4      246.71      235.01      2.44 o
  10   2   4      621.87      668.16      3.93 o
  11   2   4       10.87        9.64      1.03 o
 -11   3   4        8.69        7.58      0.81 o
 -10   3   4      142.89      147.02      2.02 o
  -9   3   4      134.59      143.85      2.58 o
  -8   3   4       59.88       59.22      1.30 o
  -7   3   4      381.57      388.85      4.88 o
  -6   3   4      217.75      215.59      2.65 o
  -5   3   4      595.35      544.20      4.29 o
  -4   3   4      209.14      206.22      2.09 o
  -3   3   4      501.10      500.18      1.99 o
  -2   3   4     1375.39     1329.53     12.85 o
  -1   3   4     2322.33     2224.51     10.83 o
   0   3   4      803.90      744.91      3.12 o
   1   3   4     2315.32     2210.01      7.67 o
   2   3   4     1367.01     1347.39      4.77 o
   3   3   4      500.82      494.48      2.36 o
   4   3   4      204.86      201.48      2.36 o
   5   3   4      594.58      532.57      4.20 o
   6   3   4      220.73      217.36      3.58 o
   7   3   4      384.12      380.88      6.26 o
   8   3   4       58.14       55.90      1.07 o
   9   3   4      133.43      139.98      1.96 o
  10   3   4      145.13      150.82      1.95 o
  11   3   4        8.33        7.63      0.85 o
 -11   4   4       19.22       18.74      1.01 o
 -10   4   4       22.18       18.49      1.01 o
  -9   4   4       69.65       66.80      1.49 o
  -8   4   4      249.61      238.90      2.53 o
  -7   4   4        2.67        3.93      0.60 o
  -6   4   4      600.10      580.76      5.11 o
  -5   4   4      478.08      470.36      3.36 o
  -4   4   4       38.95       36.60      1.11 o
  -3   4   4     1487.22     1636.03      4.88 o
  -2   4   4     1979.48     2025.49      8.73 o
  -1   4   4      433.63      451.21      2.75 o
   0   4   4        5.23        9.41      1.27 o
   1   4   4      435.83      450.32      2.33 o
   2   4   4     1976.14     2001.57     10.43 o
   3   4   4     1480.15     1633.78      5.69 o
   4   4   4       39.79       42.34      1.15 o
   5   4   4      479.53      468.68      5.00 o
   6   4   4      603.05      571.42      5.05 o
   7   4   4        2.50        4.57      0.56 o
   8   4   4      246.32      232.04      1.97 o
   9   4   4       68.51       68.41      1.45 o
  10   4   4       22.45       19.13      1.04 o
  11   4   4       20.02       16.94      1.86 o
 -11   5   4      106.79      115.08      2.16 o
 -10   5   4        4.43        6.31      0.85 o
  -9   5   4       77.34       78.39      1.65 o
  -8   5   4       35.32       35.25      1.30 o
  -7   5   4      656.79      620.01      8.07 o
  -6   5   4        3.19        3.95      1.02 o
  -5   5   4      192.36      190.32      3.51 o
  -4   5   4      926.97      952.22     11.41 o
  -3   5   4      116.11      119.21      2.97 o
  -2   5   4      222.33      206.89      1.83 o
  -1   5   4      617.51      666.66      2.79 o
   0   5   4      730.75      750.72      3.30 o
   1   5   4      617.47      664.51      3.42 o
   2   5   4      224.15      214.14      1.71 o
   3   5   4      117.43      116.05      1.85 o
   4   5   4      922.48      941.87      5.30 o
   5   5   4      197.35      199.39      2.71 o
   6   5   4        2.68        2.41      0.79 o
   7   5   4      659.20      622.25      4.14 o
   8   5   4       34.66       35.03      1.18 o
   9   5   4       76.75       75.47      1.58 o
  10   5   4        4.33        6.36      0.75 o
  11   5   4      108.67      121.88      2.29 o
 -10   6   4       93.41       92.63      4.86 o
  -9   6   4       25.67       26.59      1.59 o
  -8   6   4       13.65       14.76      1.19 o
  -7   6   4       84.94       83.14      2.01 o
  -6   6   4      123.38      119.26      1.75 o
  -5   6   4      219.65      204.86      3.91 o
  -4   6   4      503.79      517.49      8.21 o
  -3   6   4      180.48      201.50      2.92 o
  -2   6   4      179.50      184.51      2.51 o
  -1   6   4      595.73      637.06      3.72 o
   0   6   4      143.03      151.29      1.52 o
   1   6   4      595.57      636.29      4.35 o
   2   6   4      179.30      183.58      2.20 o
   3   6   4      181.37      210.99      3.44 o
   4   6   4      500.04      519.65      4.19 o
   5   6   4      221.64      208.62      4.02 o
   6   6   4      125.30      123.73      1.79 o
   7   6   4       85.53       81.94      1.66 o
   8   6   4       13.50       14.38      1.17 o
   9   6   4       24.70       25.42      1.13 o
  10   6   4       94.08       94.60      1.95 o
 -10   7   4       53.57       54.51      1.63 o
  -9   7   4       64.32       71.82      2.97 o
  -8   7   4       12.34       11.28      1.01 o
  -7   7   4       67.21       62.71      1.75 o
  -6   7   4      808.28      803.16      5.71 o
  -5   7   4      339.54      316.43      3.09 o
  -4   7   4      469.30      452.38      6.35 o
  -3   7   4      286.77      265.60      3.45 o
  -2   7   4       71.79       58.20      1.31 o
  -1   7   4     1275.42     1429.09      8.47 o
   0   7   4     2020.80     2079.34     10.63 o
   1   7   4     1285.21     1436.22      9.17 o
   2   7   4       71.13       61.70      1.87 o
   3   7   4      286.12      270.69      3.18 o
   4   7   4      469.86      452.31      5.43 o
   5   7   4      343.09      318.65      2.74 o
   6   7   4      812.71      833.82      6.28 o
   7   7   4       65.69       59.46      1.80 o
   8   7   4       12.54       11.77      1.06 o
   9   7   4       64.60       71.57      1.58 o
  10   7   4       53.50       54.47      2.46 o
  -9   8   4       68.46       63.28      3.08 o
  -8   8   4        3.58        5.35      0.86 o
  -7   8   4       76.76       72.98      2.04 o
  -6   8   4      332.31      315.29      3.99 o
  -5   8   4      206.75      212.28      2.87 o
  -4   8   4      312.24      294.81      2.46 o
  -3   8   4      413.59      423.14      3.96 o
  -2   8   4      128.76      122.92      2.44 o
  -1   8   4      266.85      252.94      2.52 o
   0   8   4      258.90      259.38      2.77 o
   1   8   4      265.90      253.60      3.06 o
   2   8   4      126.03      127.46      3.66 o
   3   8   4      415.82      425.82      3.51 o
   4   8   4      310.45      297.92      3.05 o
   5   8   4      205.50      217.39      2.65 o
   6   8   4      332.45      308.45      5.61 o
   7   8   4       79.48       72.80      2.56 o
   8   8   4        3.71        5.37      1.14 o
   9   8   4       67.05       62.09      1.63 o
  -8   9   4       47.32       54.70      1.56 o
  -7   9   4       58.22       58.65      1.97 o
  -6   9   4       10.99        6.99      1.46 o
  -5   9   4       16.52       17.00      1.30 o
  -4   9   4      121.41      117.12      2.37 o
  -3   9   4       55.91       59.50      1.39 o
  -2   9   4      213.41      198.23      2.26 o
  -1   9   4       14.55       18.56      0.67 o
   0   9   4       39.94       45.50      1.03 o
   1   9   4       14.16       17.62      0.79 o
   2   9   4      213.56      196.39      2.15 o
   3   9   4       53.85       54.92      2.33 o
   4   9   4      120.97      115.68      5.57 o
   5   9   4       16.98       18.10      2.91 o
   6   9   4       11.42        7.92      2.33 o
   7   9   4       56.09       54.11      2.08 o
   8   9   4       47.60       52.57      1.42 o
  -7  10   4      191.65      186.03      3.60 o
  -6  10   4       64.44       67.90      2.44 o
  -5  10   4      537.19      542.38      4.76 o
  -4  10   4       52.07       51.13      1.65 o
  -3  10   4       29.88       28.95      1.15 o
  -2  10   4     1120.44     1103.29      8.52 o
  -1  10   4      375.19      367.61      3.60 o
   0  10   4      136.87      129.40      2.09 o
   1  10   4      375.28      369.54      5.76 o
   2  10   4     1116.84     1104.39     16.67 o
   3  10   4       28.61       28.25      1.79 o
   4  10   4       52.88       51.74      1.88 o
   5  10   4      536.55      537.10     10.42 o
   6  10   4       67.14       69.11      3.85 o
   7  10   4      191.75      182.01      2.52 o
  -6  11   4       59.94       54.47      1.48 o
  -5  11   4      164.62      161.72      2.32 o
  -4  11   4       99.06       95.28      2.03 o
  -3  11   4       55.29       51.97      1.39 o
  -2  11   4      293.49      304.77      3.37 o
  -1  11   4      445.76      422.68      4.18 o
   0  11   4       29.62       27.72      1.49 o
   1  11   4      449.70      426.34      4.31 o
   2  11   4      291.08      300.10      6.26 o
   3  11   4       56.36       54.64      1.82 o
   4  11   4       99.93       94.24      3.16 o
   5  11   4      166.99      161.26      3.39 o
   6  11   4       59.66       55.77      1.52 o
  -5  12   4       51.10       54.05      4.61 o
  -4  12   4       30.98       30.69      1.07 o
  -3  12   4      104.36       99.19      2.27 o
  -2  12   4      150.96      152.57      2.99 o
  -1  12   4      303.91      313.48      7.18 o
   0  12   4       12.90       13.14      1.05 o
   1  12   4      300.23      303.20      3.35 o
   2  12   4      154.64      160.21      2.16 o
   3  12   4      105.60      105.30      1.94 o
   4  12   4       30.85       29.95      1.05 o
   5  12   4       50.72       53.93      2.47 o
  -2  13   4      112.07      113.93      3.33 o
  -1  13   4      172.19      176.38      2.83 o
   0  13   4        1.30        1.99      0.63 o
   1  13   4      170.67      169.33      1.98 o
   2  13   4      110.66      115.37      1.89 o
   1   0   5     5201.20     4878.30     52.47 o
   2   0   5     6653.87     6194.96     48.95 o
   3   0   5      412.74      374.78      1.90 o
   4   0   5    11182.79    10717.64     42.48 o
   5   0   5       36.83       29.82      1.38 o
   6   0   5       19.12       10.65      0.93 o
   7   0   5      179.84      183.18      6.44 o
   8   0   5       89.68       83.90      2.36 o
   9   0   5      180.80      181.88      2.15 o
  10   0   5      349.79      368.56      4.66 o
  11   0   5       55.60       55.02      1.50 o
 -11   1   5        9.49       11.58      1.15 o
 -10   1   5        1.51        2.41      0.74 o
  -9   1   5      314.84      307.04      2.65 o
  -8   1   5      402.40      401.44      3.37 o
  -7   1   5      762.54      773.34      5.91 o
  -6   1   5      909.63      925.14      5.72 o
  -5   1   5      313.48      314.66      4.14 o
  -4   1   5      371.54      381.23      2.57 o
  -3   1   5     1850.86     1847.98      6.50 o
  -2   1   5     2376.56     2235.06      8.28 o
  -1   1   5     4369.46     4116.87     25.77 o
   0   1   5     4592.40     4194.87     17.98 o
   1   1   5     4357.81     4194.96     24.23 o
   2   1   5     2375.29     2229.18     10.10 o
   3   1   5     1851.34     1826.34      7.36 o
   4   1   5      369.61      386.47      3.51 o
   5   1   5      312.41      314.53      3.59 o
   6   1   5      904.13      910.17      9.04 o
   7   1   5      764.95      765.50      6.99 o
   8   1   5      401.16      398.88      4.42 o
   9   1   5      312.58      311.29      2.77 o
  10   1   5        1.45        3.63      0.86 o
  11   1   5        9.49       10.53      0.93 o
 -11   2   5       56.30       58.64      1.74 o
 -10   2   5       40.55       35.60      1.47 o
  -9   2   5      408.05      420.73      4.49 o
  -8   2   5       37.39       38.38      1.10 o
  -7   2   5      450.56      455.23      4.64 o
  -6   2   5     1675.13     1663.05     13.18 o
  -5   2   5      112.73      106.28      1.63 o
  -4   2   5      935.96      994.36      5.12 o
  -3   2   5     6321.58     6246.66     51.68 o
  -2   2   5       50.97       64.89      1.26 o
  -1   2   5     3090.13     2996.96      9.93 o
   0   2   5       83.36       75.98      0.62 o
   1   2   5     3111.34     3031.69     13.17 o
   2   2   5       50.49       62.89      0.90 o
   3   2   5     6280.34     6114.19     39.95 o
   4   2   5      939.98      978.98      7.78 o
   5   2   5      109.24      103.97      1.92 o
   6   2   5     1674.79     1663.61      7.96 o
   7   2   5      458.64      459.12      4.60 o
   8   2   5       37.38       36.77      1.03 o
   9   2   5      408.91      412.40      3.16 o
  10   2   5       40.53       37.39      1.18 o
  11   2   5       55.17       56.14      1.64 o
 -11   3   5      137.08      140.88      1.95 o
 -10   3   5       67.14       61.94      1.40 o
  -9   3   5      111.26      109.86      2.14 o
  -8   3   5      224.80      223.61      2.13 o
  -7   3   5     1094.83     1076.81      4.83 o
  -6   3   5      349.64      374.51      4.83 o
  -5   3   5      843.87      885.30      6.37 o
  -4   3   5      707.32      807.41      4.74 o
  -3   3   5      228.14      245.57      1.88 o
  -2   3   5     1356.45     1377.19      7.99 o
  -1   3   5     5662.46     5268.65     27.61 o
   0   3   5     1330.78     1309.93      5.59 o
   1   3   5     5685.32     5327.41     25.83 o
   2   3   5     1362.90     1383.40      7.60 o
   3   3   5      226.47      242.32      1.84 o
   4   3   5      704.86      804.11      4.70 o
   5   3   5      841.84      890.49      5.47 o
   6   3   5      352.39      356.68      6.45 o
   7   3   5     1097.16     1084.95      5.40 o
   8   3   5      224.30      215.29      1.88 o
   9   3   5      110.36      109.61      1.77 o
  10   3   5       65.89       61.57      1.35 o
  11   3   5      138.35      143.53      7.91 o
 -11   4   5       62.70       70.34      2.10 o
 -10   4   5        4.68        3.42      0.74 o
  -9   4   5      530.54      554.68      4.94 o
  -8   4   5      160.88      170.69      2.26 o
  -7   4   5      397.31      353.43      2.53 o
  -6   4   5      119.59      129.24      2.78 o
  -5   4   5      104.44      103.23      1.88 o
  -4   4   5      263.19      302.98      3.86 o
  -3   4   5     2132.45     2233.76     13.48 o
  -2   4   5       33.75       27.42      1.13 o
  -1   4   5     2661.21     2657.46     11.84 o
   0   4   5      595.26      603.77      3.46 o
   1   4   5     2655.84     2659.51      6.84 o
   2   4   5       34.20       26.78      0.79 o
   3   4   5     2112.40     2208.48     10.13 o
   4   4   5      260.26      298.29      3.07 o
   5   4   5      105.24       99.87      2.16 o
   6   4   5      121.17      131.19      3.01 o
   7   4   5      398.03      349.73      2.94 o
   8   4   5      161.11      167.29      2.55 o
   9   4   5      533.42      548.84      5.29 o
  10   4   5        4.72        4.03      0.78 o
  11   4   5       61.87       70.10      3.51 o
 -11   5   5       10.50        8.23      1.29 o
 -10   5   5       61.76       68.70      1.88 o
  -9   5   5        0.30        0.92      0.96 o
  -8   5   5      194.63      204.20      2.89 o
  -7   5   5      377.50      379.62      3.93 o
  -6   5   5      998.74     1011.87      5.64 o
  -5   5   5      410.12      408.98      7.77 o
  -4   5   5      443.60      462.82      5.96 o
  -3   5   5     1659.53     1690.99     14.76 o
  -2   5   5     1281.66     1305.73      9.99 o
  -1   5   5      548.98      541.55      2.71 o
   0   5   5      484.00      476.77      2.78 o
   1   5   5      544.71      531.19      3.11 o
   2   5   5     1274.32     1287.17      5.40 o
   3   5   5     1654.39     1730.05     14.18 o
   4   5   5      441.02      468.28      3.83 o
   5   5   5      407.86      413.14      4.37 o
   6   5   5      997.40     1037.74      9.19 o
   7   5   5      376.43      374.62      2.55 o
   8   5   5      193.69      204.32      2.57 o
   9   5   5        0.28        1.58      0.78 o
  10   5   5       61.18       70.16      1.47 o
  11   5   5       10.17       11.01      1.39 o
 -10   6   5       67.86       67.30      2.08 o
  -9   6   5      276.34      284.65      3.88 o
  -8   6   5      145.26      138.38      2.40 o
  -7   6   5      211.48      199.46      2.92 o
  -6   6   5      624.88      618.90      4.53 o
  -5   6   5       53.88       51.39      2.28 o
  -4   6   5      160.95      146.75      4.46 o
  -3   6   5       71.19       63.95      1.97 o
  -2   6   5      767.82      818.53      4.94 o
  -1   6   5      295.91      305.28      2.13 o
   0   6   5      891.33      848.99      3.63 o
   1   6   5      297.64      310.90      2.95 o
   2   6   5      769.75      817.79      3.55 o
   3   6   5       70.84       62.05      1.40 o
   4   6   5      162.70      151.48      2.46 o
   5   6   5       53.75       50.89      1.67 o
   6   6   5      621.19      621.04      5.46 o
   7   6   5      213.61      199.86      4.44 o
   8   6   5      145.74      135.73      2.22 o
   9   6   5      274.23      276.01      2.81 o
  10   6   5       70.41       72.24      1.71 o
 -10   7   5       28.49       31.93      1.80 o
  -9   7   5       18.90       21.76      1.28 o
  -8   7   5       33.61       35.64      1.33 o
  -7   7   5       98.42       98.55      2.07 o
  -6   7   5       60.62       52.45      1.45 o
  -5   7   5      287.59      278.70      3.21 o
  -4   7   5      149.38      146.96      4.30 o
  -3   7   5      403.94      404.92      4.32 o
  -2   7   5      536.88      535.01      4.09 o
  -1   7   5        0.30        2.44      0.77 o
   0   7   5      125.02      135.66      1.62 o
   1   7   5        0.31        1.18      0.53 o
   2   7   5      538.27      536.39      4.65 o
   3   7   5      404.83      397.63      3.84 o
   4   7   5      145.38      149.51      2.57 o
   5   7   5      279.56      273.15      2.57 o
   6   7   5       62.15       53.82      1.53 o
   7   7   5       96.69       99.75      2.73 o
   8   7   5       34.06       34.99      1.38 o
   9   7   5       19.19       21.18      1.01 o
  10   7   5       28.90       32.46      1.95 o
  -9   8   5       75.92       80.96      3.03 o
  -8   8   5      211.61      210.38      2.39 o
  -7   8   5      164.81      162.57      2.77 o
  -6   8   5        5.07        6.24      1.04 o
  -5   8   5     1421.21     1404.12      7.33 o
  -4   8   5      631.09      640.53      4.02 o
  -3   8   5      330.89      327.03      2.84 o
  -2   8   5      859.52      857.09      6.03 o
  -1   8   5      509.67      496.44      4.06 o
   0   8   5       39.91       54.93      1.55 o
   1   8   5      514.43      499.35      4.18 o
   2   8   5      856.51      852.22      6.55 o
   3   8   5      329.28      330.66      3.43 o
   4   8   5      630.86      644.79      4.71 o
   5   8   5     1424.98     1375.84     18.32 o
   6   8   5        5.17        4.77      2.15 o
   7   8   5      164.88      161.69      4.42 o
   8   8   5      211.53      204.57      3.48 o
   9   8   5       75.54       84.23      2.20 o
  -8   9   5       64.85       70.16      2.05 o
  -7   9   5      452.88      444.31      6.91 o
  -6   9   5       57.84       62.46      2.76 o
  -5   9   5       75.33       71.57      2.05 o
  -4   9   5      408.83      408.79      3.74 o
  -3   9   5       77.60       71.15      1.51 o
  -2   9   5      236.26      232.50      2.20 o
  -1   9   5       79.03       88.88      1.31 o
   0   9   5       48.48       58.69      1.22 o
   1   9   5       80.89       91.70      1.46 o
   2   9   5      240.57      235.07      2.35 o
   3   9   5       75.89       73.33      2.00 o
   4   9   5      406.13      417.96     16.59 o
   5   9   5       75.24       70.83      4.52 o
   6   9   5       58.96       63.40      4.24 o
   7   9   5      456.62      435.29      9.40 o
   8   9   5       66.20       68.67      2.02 o
  -7  10   5      106.98      106.39      2.08 o
  -6  10   5        0.37        0.52      1.03 o
  -5  10   5       37.58       40.47      1.54 o
  -4  10   5       70.51       70.84      1.82 o
  -3  10   5       37.83       41.03      1.28 o
  -2  10   5       36.10       37.71      1.26 o
  -1  10   5       52.93       52.44      1.58 o
   0  10   5      978.65      990.19      5.73 o
   1  10   5       52.94       50.67      1.66 o
   2  10   5       36.31       37.14      1.47 o
   3  10   5       37.58       40.17      1.99 o
   4  10   5       70.39       70.95      2.08 o
   5  10   5       37.67       40.80      1.78 o
   6  10   5        0.40        0.06      0.88 o
   7  10   5      108.40      102.90      1.77 o
  -6  11   5        2.40        4.24      0.88 o
  -5  11   5       13.22       14.87      0.91 o
  -4  11   5        8.59        9.08      0.94 o
  -3  11   5       73.95       73.87      1.74 o
  -2  11   5       70.43       68.78      1.79 o
  -1  11   5      197.86      190.89      2.68 o
   0  11   5       23.06       23.90      1.41 o
   1  11   5      195.39      191.81      2.94 o
   2  11   5       71.11       69.18      1.95 o
   3  11   5       75.05       77.18      2.01 o
   4  11   5        8.34        7.87      1.68 o
   5  11   5       13.49       12.71      1.31 o
   6  11   5        2.41        3.43      0.55 o
  -4  12   5       41.39       38.37      1.34 o
  -3  12   5      187.98      194.21      3.78 o
  -2  12   5       87.02       73.89      1.69 o
  -1  12   5      110.11      101.52      2.38 o
   0  12   5      142.54      139.55      2.32 o
   1  12   5      109.07      101.74      2.04 o
   2  12   5       89.17       79.20      1.84 o
   3  12   5      188.11      196.09      2.95 o
   4  12   5       41.79       38.91      1.57 o
   5  12   5        5.27        3.69      1.10 o
  -2  13   5      376.62      380.10      5.57 o
  -1  13   5       28.64       24.92      1.28 o
   0  13   5        0.92        0.96      0.73 o
   1  13   5       29.17       25.98      0.91 o
   2  13   5      373.68      379.63      4.28 o
   1   0   6     6859.53     6442.62     24.79 o
   2   0   6      994.38     1020.57      5.69 o
   3   0   6     1704.50     1626.62     10.08 o
   4   0   6        0.46        1.86      0.51 o
   5   0   6      255.04      292.22      2.61 o
   6   0   6      202.06      208.74      5.16 o
   7   0   6      919.15      939.83      8.82 o
   8   0   6       33.01       38.24      0.98 o
   9   0   6      436.01      463.67      3.75 o
  10   0   6       64.70       66.62      1.53 o
  11   0   6        5.22        5.78      0.97 o
 -11   1   6       19.83       21.07      1.26 o
 -10   1   6       93.52       90.65      1.83 o
  -9   1   6      738.14      749.21      6.04 o
  -8   1   6        8.51        8.84      0.65 o
  -7   1   6      402.97      399.25      4.35 o
  -6   1   6      339.68      367.89      3.34 o
  -5   1   6      677.21      679.74      7.96 o
  -4   1   6     1244.72     1287.19      5.43 o
  -3   1   6     1701.51     1582.12      7.76 o
  -2   1   6      648.78      720.42      5.03 o
  -1   1   6     2221.05     2045.32      9.32 o
   0   1   6       66.91       71.03      0.87 o
   1   1   6     2234.03     2095.48      8.28 o
   2   1   6      652.47      709.11      4.44 o
   3   1   6     1700.64     1590.39      7.51 o
   4   1   6     1253.29     1290.90      8.57 o
   5   1   6      674.56      679.02     12.68 o
   6   1   6      333.35      354.00      3.76 o
   7   1   6      401.17      398.46      4.30 o
   8   1   6        9.34       10.03      0.90 o
   9   1   6      739.45      746.15      3.91 o
  10   1   6       93.39       90.33      1.60 o
  11   1   6       19.51       20.20      1.23 o
 -11   2   6      193.44      194.95      2.77 o
 -10   2   6       87.29       90.12      1.99 o
  -9   2   6      203.10      207.69      2.60 o
  -8   2   6      241.58      247.43      2.34 o
  -7   2   6       19.76       19.80      1.34 o
  -6   2   6       79.43       89.57      1.78 o
  -5   2   6       14.98       21.68      0.84 o
  -4   2   6     1070.23     1044.82      7.00 o
  -3   2   6     1857.02     1918.99      5.91 o
  -2   2   6     1607.31     1563.05     10.75 o
  -1   2   6     2712.97     2568.74     10.27 o
   0   2   6     1900.78     2029.52      7.31 o
   1   2   6     2720.19     2584.36      9.85 o
   2   2   6     1606.82     1581.49      6.29 o
   3   2   6     1860.81     1945.72      5.59 o
   4   2   6     1071.31     1044.43      4.56 o
   5   2   6       15.23       23.33      1.13 o
   6   2   6       81.67       92.62      1.83 o
   7   2   6       19.22       19.72      1.78 o
   8   2   6      243.45      247.17      2.36 o
   9   2   6      205.00      211.91      2.32 o
  10   2   6       84.94       89.59      1.89 o
  11   2   6      192.42      196.15      3.44 o
 -11   3   6       29.77       26.75      1.16 o
 -10   3   6       33.36       33.52      1.10 o
  -9   3   6      109.91      111.59      1.98 o
  -8   3   6        4.17        3.42      0.74 o
  -7   3   6      308.06      306.52      2.21 o
  -6   3   6      477.08      484.16      4.03 o
  -5   3   6      289.45      282.17      3.91 o
  -4   3   6     1796.23     1876.81      8.47 o
  -3   3   6     1664.78     1842.30     15.95 o
  -2   3   6      290.86      295.29      1.97 o
  -1   3   6     2182.97     2151.05     11.43 o
   0   3   6     4664.53     4550.01     40.60 o
   1   3   6     2177.73     2130.51     10.40 o
   2   3   6      294.16      301.04      1.40 o
   3   3   6     1671.72     1850.95     10.60 o
   4   3   6     1786.88     1882.10     12.07 o
   5   3   6      290.14      276.24      3.17 o
   6   3   6      475.39      476.20      4.52 o
   7   3   6      311.59      317.35      2.35 o
   8   3   6        4.26        4.29      0.60 o
   9   3   6      111.35      107.17      1.85 o
  10   3   6       33.63       34.53      1.16 o
  11   3   6       30.16       29.14      2.13 o
 -11   4   6      120.24      121.73      4.35 o
 -10   4   6      131.72      133.78      2.29 o
  -9   4   6       68.86       63.92      1.65 o
  -8   4   6       91.28       92.35      2.14 o
  -7   4   6       12.96       12.23      0.80 o
  -6   4   6      421.52      416.40      5.74 o
  -5   4   6      883.44      863.99      8.42 o
  -4   4   6      822.90      825.11      6.76 o
  -3   4   6     2148.00     2247.01     14.08 o
  -2   4   6      333.72      319.03      3.56 o
  -1   4   6      515.03      527.14      2.56 o
   0   4   6      684.86      677.42      3.94 o
   1   4   6      518.01      524.19      2.57 o
   2   4   6      340.03      321.16      2.14 o
   3   4   6     2127.74     2209.96     14.02 o
   4   4   6      822.66      823.77      7.38 o
   5   4   6      884.70      867.13      5.09 o
   6   4   6      418.07      412.00      5.13 o
   7   4   6       14.33       12.94      0.69 o
   8   4   6       91.57       91.84      1.68 o
   9   4   6       67.72       64.43      1.56 o
  10   4   6      130.85      133.69      2.04 o
  11   4   6      118.77      123.39      3.82 o
 -10   5   6       99.85      104.81      2.19 o
  -9   5   6       54.58       56.85      3.87 o
  -8   5   6      221.74      228.62      3.02 o
  -7   5   6      106.57       95.73      1.73 o
  -6   5   6      388.19      342.09      5.25 o
  -5   5   6      542.03      538.19      7.31 o
  -4   5   6      101.26      105.90      2.29 o
  -3   5   6      699.82      741.74      7.52 o
  -2   5   6     2793.10     2923.27     10.65 o
  -1   5   6      910.87      957.84      5.16 o
   0   5   6      187.72      214.00      1.56 o
   1   5   6      918.16      961.94      4.76 o
   2   5   6     2802.65     2959.66     11.61 o
   3   5   6      698.30      748.76      4.89 o
   4   5   6       99.57      109.70      2.02 o
   5   5   6      540.38      549.69      7.08 o
   6   5   6      386.97      344.99      4.17 o
   7   5   6      103.64       94.35      1.39 o
   8   5   6      222.66      226.90      2.95 o
   9   5   6       54.52       53.86      1.58 o
  10   5   6      100.37      107.06      1.90 o
 -10   6   6       10.65       15.08      1.20 o
  -9   6   6      321.15      339.49      7.17 o
  -8   6   6      122.29      136.30      2.35 o
  -7   6   6      314.38      290.44      3.84 o
  -6   6   6       80.25       67.97      1.48 o
  -5   6   6     1019.47     1007.10     17.45 o
  -4   6   6       31.94       32.81      2.34 o
  -3   6   6     1962.66     2023.78     28.52 o
  -2   6   6      521.03      495.82      5.09 o
  -1   6   6      550.94      575.42      2.98 o
   0   6   6      419.75      424.93      2.38 o
   1   6   6      552.03      568.94      3.28 o
   2   6   6      518.71      502.79      4.09 o
   3   6   6     1956.15     2009.51     10.02 o
   4   6   6       31.35       33.31      1.37 o
   5   6   6     1018.27     1023.71      9.17 o
   6   6   6       79.26       66.60      1.81 o
   7   6   6      317.87      293.67      3.19 o
   8   6   6      123.36      132.70      2.18 o
   9   6   6      324.18      342.54      3.20 o
  10   6   6       10.31       14.35      0.97 o
 -10   7   6      169.62      194.33      3.77 o
  -9   7   6      254.36      235.07      3.23 o
  -8   7   6      276.15      279.61      2.98 o
  -7   7   6       52.25       49.13      1.81 o
  -6   7   6      227.39      211.05      2.71 o
  -5   7   6       38.34       28.81      1.09 o
  -4   7   6       44.01       38.18      1.46 o
  -3   7   6      420.03      428.06      6.75 o
  -2   7   6     1231.62     1170.64      7.30 o
  -1   7   6        5.08       10.17      0.74 o
   0   7   6      206.35      188.52      2.07 o
   1   7   6        5.37       10.18      1.09 o
   2   7   6     1232.66     1203.69      6.61 o
   3   7   6      416.74      424.03      4.01 o
   4   7   6       42.98       39.24      1.21 o
   5   7   6       38.26       29.34      1.12 o
   6   7   6      227.14      205.70      8.62 o
   7   7   6       52.58       52.95      2.08 o
   8   7   6      274.22      274.21      5.98 o
   9   7   6      254.26      239.79      3.10 o
  10   7   6      171.01      192.80      4.01 o
  -9   8   6        4.30        4.50      1.31 o
  -8   8   6       19.11       26.79      1.39 o
  -7   8   6      140.95      133.39      2.49 o
  -6   8   6      146.34      136.49      2.40 o
  -5   8   6      335.68      321.70      3.96 o
  -4   8   6      644.54      625.16      4.45 o
  -3   8   6      227.67      219.09      3.32 o
  -2   8   6      192.66      182.46      2.81 o
  -1   8   6      246.99      242.52      2.48 o
   0   8   6      821.03      818.16      6.43 o
   1   8   6      244.55      244.97      5.58 o
   2   8   6      191.07      177.44      2.06 o
   3   8   6      226.24      219.39      2.86 o
   4   8   6      650.86      624.05      4.65 o
   5   8   6      334.62      311.11      4.88 o
   6   8   6      144.24      136.60      5.94 o
   7   8   6      142.49      128.09      3.09 o
   8   8   6       19.47       23.95      1.25 o
   9   8   6        4.10        3.27      0.92 o
  -8   9   6       13.16       12.25      1.11 o
  -7   9   6       53.86       51.38      2.18 o
  -6   9   6       42.98       43.49      1.56 o
  -5   9   6       43.50       44.34      1.51 o
  -4   9   6      722.59      725.27      4.88 o
  -3   9   6      226.44      228.77      2.90 o
  -2   9   6      399.25      382.83      2.77 o
  -1   9   6       36.68       38.50      1.11 o
   0   9   6      884.06      896.04      6.90 o
   1   9   6       36.85       40.19      1.55 o
   2   9   6      397.09      387.82      4.29 o
   3   9   6      224.56      218.59      3.52 o
   4   9   6      726.27      717.06      9.15 o
   5   9   6       43.83       44.57      3.70 o
   6   9   6       42.98       42.88      3.42 o
   7   9   6       53.50       49.33      1.87 o
   8   9   6       13.43       12.37      1.07 o
  -7  10   6       80.84       71.91      1.65 o
  -6  10   6       32.02       35.87      1.55 o
  -5  10   6      123.68      115.43      2.30 o
  -4  10   6      132.28      129.38      2.27 o
  -3  10   6        6.75        8.10      0.91 o
  -2  10   6      122.12      127.44      3.56 o
  -1  10   6      200.29      186.20      2.86 o
   0  10   6       24.00       22.01      1.17 o
   1  10   6      201.15      186.84      3.18 o
   2  10   6      121.34      121.39      2.29 o
   3  10   6        6.98        8.25      1.15 o
   4  10   6      131.96      130.02      2.32 o
   5  10   6      122.95      116.39      2.26 o
   6  10   6       32.20       35.14      1.30 o
   7  10   6       81.43       68.31      1.45 o
  -6  11   6      108.08      107.59      3.79 o
  -5  11   6       29.41       26.55      2.43 o
  -4  11   6       68.54       65.62      1.69 o
  -3  11   6      149.57      151.86      2.54 o
  -2  11   6      207.36      210.48      2.50 o
  -1  11   6      336.97      340.62      3.54 o
   0  11   6      210.66      213.69      4.77 o
   1  11   6      338.88      336.72      4.07 o
   2  11   6      207.87      210.24      2.90 o
   3  11   6      149.52      149.68      2.68 o
   4  11   6       68.48       65.55      1.92 o
   5  11   6       30.27       26.32      1.52 o
   6  11   6      107.06      110.37      3.39 o
  -4  12   6       31.66       30.73      1.19 o
  -3  12   6       83.29       83.05      2.93 o
  -2  12   6      111.21      100.60      3.14 o
  -1  12   6      201.33      199.98      3.15 o
   0  12   6        0.95        0.81      0.76 o
   1  12   6      202.22      201.66      2.70 o
   2  12   6      112.10      103.38      2.00 o
   3  12   6       83.74       86.16      1.98 o
   4  12   6       31.18       33.25      1.20 o
  -1  13   6       27.25       30.19      1.86 o
   0  13   6        3.25        6.00      0.69 o
   1  13   6       27.96       29.78      1.07 o
   1   0   7     1416.15     1464.17      6.29 o
   2   0   7     3605.01     3378.18     19.73 o
   3   0   7     3546.27     3463.43     22.38 o
   4   0   7      510.50      542.26      2.93 o
   5   0   7       23.23       25.07      0.94 o
   6   0   7     3895.86     4029.22     22.32 o
   7   0   7       28.82       37.41      1.63 o
   8   0   7      212.25      202.25      2.92 o
   9   0   7      149.03      139.65      2.02 o
  10   0   7      836.44      844.58      6.17 o
  11   0   7       31.21       36.49      1.80 o
 -11   1   7       48.53       54.24      1.66 o
 -10   1   7       10.11        9.64      1.08 o
  -9   1   7       92.50       96.48      1.89 o
  -8   1   7       79.35       78.15      1.35 o
  -7   1   7       40.04       41.39      2.47 o
  -6   1   7      424.50      450.78      4.86 o
  -5   1   7      322.16      343.19      3.32 o
  -4   1   7     1336.36     1347.58      4.72 o
  -3   1   7     1745.69     1751.15      9.08 o
  -2   1   7       18.56       27.05      1.33 o
  -1   1   7     4714.36     4459.86     17.75 o
   0   1   7       70.49       78.14      1.19 o
   1   1   7     4729.29     4520.71     23.29 o
   2   1   7       19.05       27.88      0.99 o
   3   1   7     1746.77     1764.15     16.72 o
   4   1   7     1336.79     1340.47     13.77 o
   5   1   7      317.84      339.11      3.13 o
   6   1   7      425.99      452.64      3.81 o
   7   1   7       40.48       40.11      1.44 o
   8   1   7       77.76       77.71      1.29 o
   9   1   7       90.86       94.27      1.54 o
  10   1   7       10.38        9.64      0.98 o
  11   1   7       48.77       55.32      2.04 o
 -11   2   7       22.77       23.02      0.99 o
 -10   2   7        9.14        9.27      1.19 o
  -9   2   7       30.48       30.50      1.35 o
  -8   2   7      171.13      157.43      2.10 o
  -7   2   7      273.70      292.62      2.97 o
  -6   2   7       45.51       40.87      1.55 o
  -5   2   7      638.82      652.90      5.27 o
  -4   2   7      367.26      407.08      3.15 o
  -3   2   7      954.18      975.08     15.05 o
  -2   2   7      218.35      224.25      5.39 o
  -1   2   7      827.16      796.46      4.42 o
   0   2   7      683.83      667.23      2.82 o
   1   2   7      828.48      788.75      5.24 o
   2   2   7      217.09      216.54      2.19 o
   3   2   7      951.72      999.22      5.97 o
   4   2   7      368.26      406.90      2.96 o
   5   2   7      638.81      651.88      4.14 o
   6   2   7       45.24       40.11      1.62 o
   7   2   7      269.75      294.25      2.37 o
   8   2   7      172.53      154.96      1.66 o
   9   2   7       29.97       30.66      1.09 o
  10   2   7        9.58       10.03      1.09 o
  11   2   7       23.47       24.61      1.20 o
 -11   3   7       67.52       63.46      2.33 o
 -10   3   7       62.28       60.56      1.32 o
  -9   3   7      123.73      120.37      2.23 o
  -8   3   7      110.52      106.41      1.79 o
  -7   3   7       26.00       25.15      0.83 o
  -6   3   7       52.39       44.42      2.69 o
  -5   3   7       66.23       67.56      1.83 o
  -4   3   7     1092.63     1106.69      5.27 o
  -3   3   7     3694.43     3681.70     20.52 o
  -2   3   7     7498.54     7482.66     42.77 o
  -1   3   7     2068.50     2063.69     16.72 o
   0   3   7      604.20      616.04      4.96 o
   1   3   7     2048.35     2024.61      8.42 o
   2   3   7     7500.54     7506.52     28.47 o
   3   3   7     3697.27     3751.13     21.81 o
   4   3   7     1085.12     1119.81      4.69 o
   5   3   7       65.01       67.61      1.73 o
   6   3   7       51.16       41.93      1.56 o
   7   3   7       26.00       23.90      0.84 o
   8   3   7      112.06      110.86      1.69 o
   9   3   7      121.94      117.59      1.89 o
  10   3   7       61.30       62.02      1.55 o
  11   3   7       67.37       67.05      4.35 o
 -11   4   7        3.15        2.23      1.14 o
 -10   4   7       38.24       40.99      1.20 o
  -9   4   7       66.42       77.14      1.96 o
  -8   4   7       68.92       58.68      1.72 o
  -7   4   7      102.16       87.95      1.65 o
  -6   4   7      416.39      401.32      4.56 o
  -5   4   7      110.37      110.54      2.40 o
  -4   4   7      160.21      148.55      2.54 o
  -3   4   7       51.29       58.96      2.61 o
  -2   4   7      738.76      765.51      7.43 o
  -1   4   7      366.73      419.21      2.13 o
   0   4   7       82.19       80.14      1.40 o
   1   4   7      366.09      422.15      2.12 o
   2   4   7      732.02      765.11      4.05 o
   3   4   7       51.30       57.94      1.13 o
   4   4   7      157.37      144.94      2.89 o
   5   4   7      109.72      115.77      2.24 o
   6   4   7      420.00      412.50      5.16 o
   7   4   7      101.68       91.21      1.41 o
   8   4   7       70.40       62.73      1.53 o
   9   4   7       66.63       77.07      1.63 o
  10   4   7       36.29       41.26      1.43 o
  11   4   7        3.22        1.98      1.10 o
 -10   5   7       50.43       49.78      1.58 o
  -9   5   7      164.34      163.28      3.88 o
  -8   5   7      125.39      114.78      2.93 o
  -7   5   7       46.35       42.37      1.35 o
  -6   5   7      661.85      610.39      4.15 o
  -5   5   7       49.68       46.09      4.21 o
  -4   5   7      441.15      400.36      7.28 o
  -3   5   7      331.50      371.87      3.88 o
  -2   5   7      212.95      238.18      3.59 o
  -1   5   7     2075.65     2057.82      9.30 o
   0   5   7     1681.86     1722.88      8.51 o
   1   5   7     2062.39     1998.01      9.84 o
   2   5   7      206.21      230.74      1.82 o
   3   5   7      335.79      368.79      3.30 o
   4   5   7      442.76      419.46      3.98 o
   5   5   7       47.79       43.81      1.81 o
   6   5   7      661.12      608.80      5.01 o
   7   5   7       46.53       41.61      1.05 o
   8   5   7      124.79      116.81      1.96 o
   9   5   7      164.45      167.36      2.45 o
  10   5   7       50.97       53.09      1.40 o
 -10   6   7       89.16      105.51      2.33 o
  -9   6   7        2.10        3.93      1.31 o
  -8   6   7      393.46      374.66      4.07 o
  -7   6   7       20.29       23.55      1.69 o
  -6   6   7      260.85      238.43      3.51 o
  -5   6   7      413.67      407.40      4.68 o
  -4   6   7      483.04      483.95     15.36 o
  -3   6   7      161.89      158.49      2.40 o
  -2   6   7      352.20      350.56      3.23 o
  -1   6   7      939.94     1020.15      4.72 o
   0   6   7      397.50      409.82      3.90 o
   1   6   7      946.78     1033.55      4.50 o
   2   6   7      354.48      346.35      2.39 o
   3   6   7      164.89      161.88      2.63 o
   4   6   7      480.38      469.60      4.26 o
   5   6   7      412.85      410.83      4.80 o
   6   6   7      257.46      233.39      4.22 o
   7   6   7       19.87       22.87      1.16 o
   8   6   7      393.32      378.91      3.17 o
   9   6   7        2.09        4.45      0.87 o
  10   6   7       89.06      108.72      2.12 o
  -9   7   7      278.75      294.58      5.06 o
  -8   7   7       64.04       64.26      1.74 o
  -7   7   7      453.90      441.23      4.46 o
  -6   7   7      401.00      426.30      4.08 o
  -5   7   7      183.08      198.22      3.29 o
  -4   7   7        2.57        4.24      0.84 o
  -3   7   7      185.78      185.97      3.01 o
  -2   7   7      576.03      562.32      4.83 o
  -1   7   7      653.90      654.55      6.21 o
   0   7   7        7.28        8.60      0.71 o
   1   7   7      662.83      669.02      4.50 o
   2   7   7      574.52      555.60      4.65 o
   3   7   7      185.71      185.90      2.77 o
   4   7   7        2.91        4.16      0.71 o
   5   7   7      180.88      189.13      2.94 o
   6   7   7      396.90      407.66      6.43 o
   7   7   7      454.31      430.66      4.66 o
   8   7   7       63.63       63.24      1.66 o
   9   7   7      277.95      288.49      4.35 o
  -9   8   7      362.44      377.80      5.55 o
  -8   8   7       77.14       79.53      1.96 o
  -7   8   7      120.51      126.70      2.72 o
  -6   8   7        4.45        4.85      1.01 o
  -5   8   7       67.56       76.52      2.15 o
  -4   8   7       72.73       66.72      1.73 o
  -3   8   7       65.57       56.25      1.35 o
  -2   8   7       18.25       16.69      0.88 o
  -1   8   7      636.55      623.96      5.08 o
   0   8   7      147.71      141.10      1.76 o
   1   8   7      635.96      619.89      3.36 o
   2   8   7       18.67       17.29      0.87 o
   3   8   7       66.82       58.91      1.52 o
   4   8   7       73.37       66.54      1.79 o
   5   8   7       67.13       80.39      3.18 o
   6   8   7        4.49        3.18      2.29 o
   7   8   7      120.06      119.31      4.61 o
   8   8   7       77.77       75.51      1.79 o
   9   8   7      365.47      369.95      5.63 o
  -8   9   7       66.55       68.08      2.71 o
  -7   9   7       19.91       17.83      1.42 o
  -6   9   7       29.80       25.95      1.30 o
  -5   9   7       97.79       90.91      2.65 o
  -4   9   7      311.33      301.18      3.53 o
  -3   9   7     1371.94     1402.00      9.41 o
  -2   9   7      893.32      884.16      6.89 o
  -1   9   7      161.89      159.26      2.21 o
   0   9   7      646.14      651.90      4.70 o
   1   9   7      163.27      158.64      2.09 o
   2   9   7      890.87      899.01      7.16 o
   3   9   7     1363.11     1418.39     20.36 o
   4   9   7      310.18      294.59      5.89 o
   5   9   7       99.90       94.83      4.88 o
   6   9   7       30.32       25.14      3.84 o
   7   9   7       20.26       18.37      1.27 o
   8   9   7       66.14       67.40      1.50 o
  -7  10   7       48.26       41.30      4.12 o
  -6  10   7       48.35       49.76      1.63 o
  -5  10   7       49.18       51.42      1.92 o
  -4  10   7      151.53      146.80      2.66 o
  -3  10   7      209.08      217.14      2.70 o
  -2  10   7       91.91       87.74      1.86 o
  -1  10   7      387.15      389.93      3.60 o
   0  10   7       19.08       19.44      1.13 o
   1  10   7      384.38      381.16      5.18 o
   2  10   7       94.16       88.47      2.26 o
   3  10   7      210.46      222.36      4.05 o
   4  10   7      150.03      147.07      2.80 o
   5  10   7       48.21       47.83      1.82 o
   6  10   7       48.78       47.65      1.67 o
   7  10   7       49.56       43.80      1.45 o
  -6  11   7       61.15       61.85      2.47 o
  -5  11   7        2.88        3.42      0.77 o
  -4  11   7       96.83       88.21      1.82 o
  -3  11   7      125.12      123.37      2.27 o
  -2  11   7      264.87      272.76      3.04 o
  -1  11   7        7.75        8.41      0.89 o
   0  11   7        0.32        1.97      0.96 o
   1  11   7        7.83        9.58      1.13 o
   2  11   7      266.96      272.54      3.41 o
   3  11   7      125.32      130.01      2.86 o
   4  11   7       97.94       89.76      3.32 o
   5  11   7        2.66        2.61      0.76 o
   6  11   7       61.64       59.75      1.79 o
  -4  12   7      119.90      114.92      4.49 o
  -3  12   7       90.83       83.84      2.79 o
  -2  12   7       25.41       21.92      1.16 o
  -1  12   7      242.19      240.63      6.84 o
   0  12   7       94.42       86.67      1.78 o
   1  12   7      243.16      235.76      4.35 o
   2  12   7       25.39       21.88      1.32 o
   3  12   7       91.62       84.62      2.31 o
   4  12   7      121.76      121.37      1.93 o
   1  13   7       17.24       14.12      1.32 o
   0   0   8      566.44      611.38      4.22 o
   1   0   8      240.29      270.08      1.45 o
   2   0   8      720.99      728.95      2.24 o
   3   0   8     3824.35     3828.16     26.47 o
   4   0   8      266.67      283.31      2.65 o
   5   0   8      206.59      245.47      3.51 o
   6   0   8       65.71       76.08      2.32 o
   7   0   8       14.73       23.50      0.91 o
   8   0   8      195.20      188.70      2.00 o
   9   0   8       62.30       64.47      1.60 o
  10   0   8       24.11       28.49      1.23 o
  11   0   8       30.52       34.38      1.70 o
 -11   1   8      158.25      164.88      2.50 o
 -10   1   8        3.57        3.65      0.96 o
  -9   1   8      628.58      619.78      4.21 o
  -8   1   8       33.95       33.20      0.98 o
  -7   1   8     1262.77     1262.48     13.40 o
  -6   1   8      294.83      321.47      3.43 o
  -5   1   8      117.83      121.08      1.93 o
  -4   1   8     1389.78     1464.73     10.03 o
  -3   1   8     2041.65     2106.43     15.88 o
  -2   1   8     2308.26     2277.13      9.29 o
  -1   1   8      112.84      141.27      0.83 o
   0   1   8       17.02       15.74      0.79 o
   1   1   8      113.11      141.33      1.20 o
   2   1   8     2293.57     2313.80      7.15 o
   3   1   8     2040.26     2085.32     22.04 o
   4   1   8     1391.82     1470.65      9.49 o
   5   1   8      122.96      127.65      2.19 o
   6   1   8      293.77      313.20      3.37 o
   7   1   8     1257.63     1256.44      6.35 o
   8   1   8       34.98       33.57      0.95 o
   9   1   8      629.75      628.93      6.13 o
  10   1   8        3.79        4.21      0.73 o
  11   1   8      158.44      171.09      6.41 o
 -11   2   8       80.83       84.73      1.51 o
 -10   2   8       28.78       28.20      1.25 o
  -9   2   8      191.26      191.00      5.06 o
  -8   2   8        0.71        1.93      0.72 o
  -7   2   8      175.05      170.84      1.99 o
  -6   2   8      188.56      201.44      3.10 o
  -5   2   8      194.35      201.83      2.64 o
  -4   2   8      155.27      163.73      1.86 o
  -3   2   8     1519.34     1529.87      7.46 o
  -2   2   8     1605.31     1516.25      4.72 o
  -1   2   8     2506.64     2625.75     11.19 o
   0   2   8     4087.82     4053.20     17.68 o
   1   2   8     2494.71     2640.71      8.30 o
   2   2   8     1603.08     1514.59      7.65 o
   3   2   8     1504.67     1523.16      9.32 o
   4   2   8      153.09      164.36      2.63 o
   5   2   8      193.80      197.81      2.45 o
   6   2   8      189.69      202.09      3.08 o
   7   2   8      174.68      170.59      1.78 o
   8   2   8        0.66        2.35      0.60 o
   9   2   8      191.51      193.90      2.66 o
  10   2   8       29.08       29.14      1.35 o
  11   2   8       79.73       84.43      2.19 o
 -11   3   8        4.52        5.74      1.20 o
 -10   3   8       31.55       34.40      1.05 o
  -9   3   8       23.32       23.89      1.66 o
  -8   3   8       90.18       73.19      2.10 o
  -7   3   8      124.18      128.94      2.12 o
  -6   3   8      244.40      241.22      3.50 o
  -5   3   8      290.64      290.72      4.56 o
  -4   3   8      313.49      335.43      3.08 o
  -3   3   8     2247.30     2280.82     22.97 o
  -2   3   8        7.63        8.93      0.84 o
  -1   3   8     3449.40     3617.71     10.55 o
   0   3   8        2.03        5.80      1.51 o
   1   3   8     3439.90     3540.62     15.44 o
   2   3   8        7.50        7.55      0.43 o
   3   3   8     2236.72     2324.31     12.05 o
   4   3   8      311.70      339.14      3.40 o
   5   3   8      290.27      292.67      3.35 o
   6   3   8      240.79      238.54      3.95 o
   7   3   8      122.63      130.34      1.68 o
   8   3   8       91.16       75.37      1.61 o
   9   3   8       22.86       21.17      1.08 o
  10   3   8       31.59       36.04      1.38 o
  11   3   8        4.71        4.66      1.33 o
 -11   4   8      132.28      159.02      3.48 o
 -10   4   8       65.99       75.01      1.62 o
  -9   4   8       50.55       52.31      1.94 o
  -8   4   8       40.38       34.65      1.62 o
  -7   4   8      159.51      155.02      2.36 o
  -6   4   8      105.69       96.59      1.79 o
  -5   4   8      171.51      163.29      2.90 o
  -4   4   8      207.15      218.14      3.89 o
  -3   4   8       14.29       15.96      1.08 o
  -2   4   8     1225.32     1232.47     15.05 o
  -1   4   8      906.04     1013.27      7.10 o
   0   4   8     1041.53     1049.06      4.73 o
   1   4   8      897.93      979.14      4.07 o
   2   4   8     1228.38     1232.75      6.95 o
   3   4   8       15.35       19.43      1.45 o
   4   4   8      206.76      229.15      3.76 o
   5   4   8      170.64      160.85      3.74 o
   6   4   8      106.43       98.51      2.74 o
   7   4   8      159.40      162.79      2.44 o
   8   4   8       39.63       34.73      1.23 o
   9   4   8       50.39       49.48      1.51 o
  10   4   8       65.57       73.12      1.69 o
 -10   5   8      108.60      119.04      2.15 o
  -9   5   8        7.37        9.17      1.55 o
  -8   5   8        1.14        0.83      1.14 o
  -7   5   8        8.98        8.12      1.00 o
  -6   5   8      198.40      183.06      2.58 o
  -5   5   8      983.60      981.00      8.40 o
  -4   5   8      288.95      283.67      4.59 o
  -3   5   8       32.48       34.70      1.86 o
  -2   5   8      136.85      163.71      3.80 o
  -1   5   8       93.66       81.33      3.78 o
   0   5   8       63.10       74.06      1.21 o
   1   5   8       93.66       79.53      2.33 o
   2   5   8      137.58      161.41      1.60 o
   3   5   8       32.39       35.33      1.06 o
   4   5   8      289.12      283.78      3.13 o
   5   5   8      989.43     1004.81      7.30 o
   6   5   8      199.66      186.04      2.97 o
   7   5   8        8.62        6.28      0.96 o
   8   5   8        1.04        1.29      0.73 o
   9   5   8        7.62        9.07      0.99 o
  10   5   8      108.14      118.94      1.87 o
 -10   6   8       26.32       29.78      1.09 o
  -9   6   8       31.84       37.76      2.76 o
  -8   6   8       63.69       60.10      1.82 o
  -7   6   8      110.69      102.48      2.44 o
  -6   6   8       58.18       55.48      1.52 o
  -5   6   8      482.37      492.59      4.14 o
  -4   6   8       33.75       35.81      2.63 o
  -3   6   8      159.25      167.81      3.52 o
  -2   6   8       72.18       82.26      1.81 o
  -1   6   8      787.12      764.40      4.62 o
   0   6   8       65.69       69.07      1.28 o
   1   6   8      787.32      767.87      5.52 o
   2   6   8       71.12       80.61      1.45 o
   3   6   8      158.06      161.53      2.05 o
   4   6   8       33.36       33.29      1.55 o
   5   6   8      486.50      496.78      6.65 o
   6   6   8       57.85       53.42      1.69 o
   7   6   8      110.72       93.59      3.17 o
   8   6   8       64.34       60.28      1.52 o
   9   6   8       32.67       37.13      1.31 o
  10   6   8       26.86       30.51      1.39 o
  -9   7   8      124.19      138.37      6.01 o
  -8   7   8        5.50        6.86      0.92 o
  -7   7   8      120.84      129.61      2.49 o
  -6   7   8      145.98      128.89      2.15 o
  -5   7   8      126.87      120.97      2.18 o
  -4   7   8      696.87      678.79      6.28 o
  -3   7   8      672.03      629.45      8.13 o
  -2   7   8      276.20      249.17      4.45 o
  -1   7   8      273.35      268.27      2.74 o
   0   7   8       99.90      108.37      1.87 o
   1   7   8      278.78      275.17      2.41 o
   2   7   8      275.42      252.31      2.56 o
   3   7   8      672.01      636.46      7.87 o
   4   7   8      693.15      679.54      4.86 o
   5   7   8      126.29      120.60      2.23 o
   6   7   8      145.16      128.20      3.80 o
   7   7   8      119.76      120.58      2.88 o
   8   7   8        5.76        7.31      1.01 o
   9   7   8      124.08      141.05      3.02 o
  -9   8   8       80.74       78.09      2.60 o
  -8   8   8      115.29      121.34      2.82 o
  -7   8   8       13.17       16.34      1.09 o
  -6   8   8      208.32      204.16      2.77 o
  -5   8   8       62.38       67.52      2.06 o
  -4   8   8      601.43      601.16      4.79 o
  -3   8   8      497.45      523.15      4.23 o
  -2   8   8      130.24      127.59      1.75 o
  -1   8   8      893.09      873.47      4.87 o
   0   8   8       52.68       48.80      1.04 o
   1   8   8      897.27      877.69      3.67 o
   2   8   8      130.38      127.14      1.91 o
   3   8   8      494.27      506.78      4.65 o
   4   8   8      601.89      610.62      7.67 o
   5   8   8       63.08       69.79      4.07 o
   6   8   8      207.75      192.54      8.20 o
   7   8   8       12.84       16.45      1.75 o
   8   8   8      114.52      113.67      2.46 o
   9   8   8       81.20       79.66      1.94 o
  -8   9   8      128.34      132.22      3.45 o
  -7   9   8       37.92       30.96      1.62 o
  -6   9   8        4.15        8.05      0.94 o
  -5   9   8      105.79      106.03      2.93 o
  -4   9   8      250.14      253.74      2.95 o
  -3   9   8      461.40      477.68      4.27 o
  -2   9   8      465.07      478.82      3.65 o
  -1   9   8      590.91      574.33      4.59 o
   0   9   8       13.20       14.61      0.93 o
   1   9   8      588.77      568.61      6.69 o
   2   9   8      469.40      484.18      4.51 o
   3   9   8      466.33      480.17      5.60 o
   4   9   8      251.99      258.17      4.52 o
   5   9   8      104.25      100.46      4.86 o
   6   9   8        3.57        7.23      1.92 o
   7   9   8       37.91       31.39      1.57 o
   8   9   8      126.21      127.50      1.82 o
  -7  10   8       56.91       56.88      2.43 o
  -6  10   8      157.19      138.35      5.02 o
  -5  10   8        3.99        6.67      1.09 o
  -4  10   8      720.14      732.88      9.62 o
  -3  10   8      272.61      272.13      2.93 o
  -2  10   8       39.27       44.30      1.42 o
  -1  10   8      139.94      141.59      2.26 o
   0  10   8      112.03      104.17      2.20 o
   1  10   8      140.10      145.00      2.84 o
   2  10   8       38.42       42.45      1.72 o
   3  10   8      273.40      279.47      6.96 o
   4  10   8      725.16      735.88      6.69 o
   5  10   8        4.02        5.58      1.07 o
   6  10   8      154.17      140.99      3.93 o
   7  10   8       57.15       49.70      1.38 o
  -6  11   8       52.24       54.82      2.18 o
  -5  11   8        0.16        1.15      0.82 o
  -4  11   8       40.58       37.84      1.27 o
  -3  11   8      185.96      188.47      2.76 o
  -2  11   8       11.85       14.19      1.00 o
  -1  11   8      174.09      180.74      2.57 o
   0  11   8        7.95        6.55      1.07 o
   1  11   8      174.06      180.52      3.36 o
   2  11   8       12.19       16.01      1.40 o
   3  11   8      187.44      189.25      3.14 o
   4  11   8       40.74       36.71      1.49 o
   5  11   8        0.10        0.43      0.67 o
   6  11   8       52.86       54.69      2.38 o
  -4  12   8       77.72       81.22      2.83 o
  -3  12   8       52.19       53.47      2.99 o
  -2  12   8       25.13       24.37      1.57 o
  -1  12   8      103.63      103.25      2.19 o
   0  12   8      216.69      218.53      2.70 o
   1  12   8      103.04       98.93      1.64 o
   2  12   8       26.03       23.29      1.25 o
   3  12   8       52.82       53.81      1.99 o
   4  12   8       77.27       88.68      2.81 o
   1   0   9      804.63      926.49      5.80 o
   2   0   9      194.80      212.78      1.86 o
   3   0   9      592.01      637.76      5.21 o
   4   0   9      144.73      149.79      2.88 o
   5   0   9      115.92      110.95      2.20 o
   6   0   9      316.82      300.99      3.78 o
   7   0   9        8.21        6.18      0.68 o
   8   0   9      127.91      117.86      1.73 o
   9   0   9      213.26      202.48      2.79 o
  10   0   9       46.59       51.41      1.63 o
  11   0   9        9.12        5.90      1.08 o
 -11   1   9       32.03       35.18      1.07 o
 -10   1   9      119.97      122.43      2.28 o
  -9   1   9       35.12       35.16      1.39 o
  -8   1   9      282.06      268.01      2.88 o
  -7   1   9     1135.49     1117.53      5.54 o
  -6   1   9      498.83      502.48      4.84 o
  -5   1   9      191.13      187.00      2.56 o
  -4   1   9      391.26      388.38      3.16 o
  -3   1   9       98.82       95.45      1.75 o
  -2   1   9      332.60      375.93      3.33 o
  -1   1   9     1420.39     1421.64      9.55 o
   0   1   9      915.82      916.29      2.98 o
   1   1   9     1427.99     1452.76      4.90 o
   2   1   9      328.98      374.64      1.96 o
   3   1   9       99.65       98.13      1.45 o
   4   1   9      393.58      391.71      3.31 o
   5   1   9      187.73      184.46      2.45 o
   6   1   9      500.68      508.27      4.30 o
   7   1   9     1130.29     1116.05      7.67 o
   8   1   9      276.47      269.23      3.32 o
   9   1   9       36.41       38.30      1.44 o
  10   1   9      121.66      126.36      2.00 o
  11   1   9       32.35       36.55      1.65 o
 -11   2   9       53.60       52.25      1.38 o
 -10   2   9        8.12        8.40      0.91 o
  -9   2   9      174.09      171.73      3.40 o
  -8   2   9      487.72      468.14      4.39 o
  -7   2   9       52.03       56.36      1.35 o
  -6   2   9      357.64      356.26      4.25 o
  -5   2   9     1252.36     1231.08      9.27 o
  -4   2   9       41.76       47.82      1.33 o
  -3   2   9     1975.70     2180.19     16.19 o
  -2   2   9     1219.85     1288.05      5.15 o
  -1   2   9     1391.98     1458.99      6.06 o
   0   2   9      263.62      246.41      1.93 o
   1   2   9     1395.63     1459.45      8.55 o
   2   2   9     1222.19     1285.73      7.56 o
   3   2   9     1980.17     2193.44     10.00 o
   4   2   9       42.64       54.85      1.98 o
   5   2   9     1251.27     1239.48      6.66 o
   6   2   9      356.62      361.93      4.75 o
   7   2   9       51.75       56.54      1.19 o
   8   2   9      486.99      464.19     10.10 o
   9   2   9      174.32      179.09      2.40 o
  10   2   9        7.91        8.83      0.99 o
  11   2   9       54.57       55.77      1.77 o
 -11   3   9       55.65       53.25      2.30 o
 -10   3   9       56.63       57.51      1.33 o
  -9   3   9       27.95       24.28      1.22 o
  -8   3   9       73.04       71.07      1.89 o
  -7   3   9      517.35      484.63      4.28 o
  -6   3   9      141.16      142.90      3.93 o
  -5   3   9      220.74      226.32      3.31 o
  -4   3   9      175.73      179.60      2.82 o
  -3   3   9      413.13      448.46     10.88 o
  -2   3   9      241.79      251.84      3.09 o
  -1   3   9      347.52      395.81      2.56 o
   0   3   9     2773.39     2719.82     23.00 o
   1   3   9      346.93      393.07      2.23 o
   2   3   9      237.63      246.51      1.62 o
   3   3   9      409.94      440.77      4.41 o
   4   3   9      172.53      175.77      2.70 o
   5   3   9      222.27      232.49      5.63 o
   6   3   9      139.98      146.30      3.20 o
   7   3   9      518.65      495.30      3.27 o
   8   3   9       72.59       70.59      1.69 o
   9   3   9       28.11       25.79      1.12 o
  10   3   9       57.44       60.38      1.59 o
  11   3   9       56.23       55.11      2.36 o
 -10   4   9      120.01      122.08      2.40 o
  -9   4   9       84.06       73.67      2.20 o
  -8   4   9       94.15       78.78      2.59 o
  -7   4   9      217.62      223.28      3.39 o
  -6   4   9      183.79      193.19      2.74 o
  -5   4   9       24.61       28.84      2.33 o
  -4   4   9     2451.20     2566.71     19.60 o
  -3   4   9      553.22      528.39      6.98 o
  -2   4   9      759.46      804.58      4.57 o
  -1   4   9      483.97      562.86      4.18 o
   0   4   9     1502.70     1626.45     10.19 o
   1   4   9      478.06      555.80      3.16 o
   2   4   9      756.74      803.18      3.73 o
   3   4   9      546.90      538.68      4.11 o
   4   4   9     2457.59     2619.57     15.56 o
   5   4   9       24.84       27.29      1.63 o
   6   4   9      183.62      198.11      2.76 o
   7   4   9      216.63      226.42      2.59 o
   8   4   9       94.97       81.25      1.77 o
   9   4   9       85.31       75.99      1.72 o
  10   4   9      119.69      125.90      2.07 o
 -10   5   9       33.87       32.80      1.23 o
  -9   5   9       68.94       70.17      2.65 o
  -8   5   9      162.13      156.73      4.03 o
  -7   5   9      639.22      602.06      5.51 o
  -6   5   9      182.79      173.54      4.17 o
  -5   5   9       36.18       32.16      2.13 o
  -4   5   9      144.51      150.29      2.90 o
  -3   5   9      856.25      850.48     11.40 o
  -2   5   9      560.32      577.62      8.67 o
  -1   5   9      334.46      349.73      3.02 o
   0   5   9      356.14      398.45      2.65 o
   1   5   9      331.94      343.55      2.82 o
   2   5   9      563.61      592.99      3.01 o
   3   5   9      853.85      854.25      5.08 o
   4   5   9      142.44      152.21      2.38 o
   5   5   9       34.84       35.50      1.44 o
   6   5   9      183.17      181.97      3.26 o
   7   5   9      644.68      604.54      9.24 o
   8   5   9      159.23      151.19      2.73 o
   9   5   9       69.18       68.64      1.80 o
  10   5   9       33.31       31.71      1.07 o
 -10   6   9       44.93       53.50      2.30 o
  -9   6   9       67.40       77.82      4.49 o
  -8   6   9       26.79       20.02      1.49 o
  -7   6   9      149.64      147.53      3.41 o
  -6   6   9       50.75       46.87      1.53 o
  -5   6   9      153.48      155.01      2.66 o
  -4   6   9       65.92       59.69      2.55 o
  -3   6   9      162.86      173.84      3.63 o
  -2   6   9      183.94      192.35      3.89 o
  -1   6   9      348.46      335.34      3.57 o
   0   6   9        1.24        5.21      0.81 o
   1   6   9      350.17      331.62      2.73 o
   2   6   9      187.66      185.44      2.18 o
   3   6   9      161.09      178.97      2.18 o
   4   6   9       65.92       59.50      1.71 o
   5   6   9      155.79      149.35      2.68 o
   6   6   9       51.66       45.44      1.89 o
   7   6   9      149.43      141.27      3.34 o
   8   6   9       28.46       21.12      1.32 o
   9   6   9       67.19       79.12      1.86 o
  10   6   9       44.24       51.89      1.59 o
  -9   7   9        1.76        2.01      0.64 o
  -8   7   9      226.58      219.87      4.04 o
  -7   7   9       11.70        4.89      1.11 o
  -6   7   9      737.32      714.77      5.15 o
  -5   7   9      355.11      360.05      5.03 o
  -4   7   9      768.58      757.47      8.56 o
  -3   7   9       77.23       75.20      1.97 o
  -2   7   9     1610.29     1634.60      8.41 o
  -1   7   9      847.79      843.03      5.00 o
   0   7   9       61.67       56.06      1.30 o
   1   7   9      847.75      850.27      4.55 o
   2   7   9     1605.42     1611.97      6.98 o
   3   7   9       76.84       78.38      1.80 o
   4   7   9      771.27      761.96      8.81 o
   5   7   9      353.69      360.16      5.61 o
   6   7   9      734.57      709.25     27.17 o
   7   7   9       11.04        6.99      1.23 o
   8   7   9      228.08      216.22      3.59 o
   9   7   9        1.83        3.31      0.83 o
  -8   8   9       72.89       79.01      2.24 o
  -7   8   9       34.57       31.89      1.92 o
  -6   8   9       15.53       19.02      1.24 o
  -5   8   9      330.45      338.66      4.65 o
  -4   8   9      836.52      837.66      7.56 o
  -3   8   9      156.28      146.56      2.19 o
  -2   8   9       62.30       63.40      1.42 o
  -1   8   9       69.15       70.71      1.39 o
   0   8   9      586.44      603.98      3.84 o
   1   8   9       67.23       67.03      1.18 o
   2   8   9       61.13       61.76      1.41 o
   3   8   9      157.03      154.67      3.64 o
   4   8   9      834.32      857.24     12.74 o
   5   8   9      328.43      330.87     13.03 o
   6   8   9       14.96       17.28      1.72 o
   7   8   9       33.18       30.49      1.52 o
   8   8   9       72.44       76.70      1.91 o
  -8   9   9       28.31       29.74      1.73 o
  -7   9   9       27.40       31.74      2.37 o
  -6   9   9       20.22       21.85      1.34 o
  -5   9   9       84.26       79.64      2.06 o
  -4   9   9       22.17       20.75      1.02 o
  -3   9   9       81.35       85.82      1.71 o
  -2   9   9      764.13      773.97      7.94 o
  -1   9   9        7.79       11.48      1.23 o
   0   9   9        1.39        3.52      0.86 o
   1   9   9        8.50       11.94      1.14 o
   2   9   9      764.81      761.71      6.51 o
   3   9   9       80.66       82.57      2.05 o
   4   9   9       22.82       21.46      1.56 o
   5   9   9       84.09       77.16      3.09 o
   6   9   9       20.21       22.38      1.86 o
   7   9   9       27.51       30.40      1.44 o
   8   9   9       28.15       28.80      1.41 o
  -7  10   9        2.26        3.04      1.08 o
  -6  10   9       59.03       57.83      2.90 o
  -5  10   9       80.05       77.68      2.03 o
  -4  10   9        2.45        3.32      0.80 o
  -3  10   9      317.57      292.16      2.72 o
  -2  10   9      154.20      156.25      2.12 o
  -1  10   9      345.95      355.97      3.73 o
   0  10   9      401.21      437.20      4.17 o
   1  10   9      341.76      352.23      5.29 o
   2  10   9      154.24      161.06      3.37 o
   3  10   9      318.22      296.49      3.75 o
   4  10   9        2.21        2.98      1.20 o
   5  10   9       77.97       74.99      2.05 o
   6  10   9       58.62       57.18      1.68 o
   7  10   9        2.33        2.32      0.76 o
  -5  11   9       20.63       18.38      1.64 o
  -4  11   9       24.55       29.04      1.09 o
  -3  11   9       23.86       22.69      1.36 o
  -2  11   9       14.82       12.50      0.98 o
  -1  11   9       20.96       25.23      1.19 o
   0  11   9        1.42        1.56      0.93 o
   1  11   9       20.58       24.45      1.54 o
   2  11   9       14.61       10.57      1.06 o
   3  11   9       23.65       22.79      1.20 o
   4  11   9       25.29       28.26      1.28 o
   5  11   9       21.35       17.23      0.94 o
  -3  12   9       48.10       39.48      2.34 o
  -2  12   9      124.62      128.54      4.00 o
  -1  12   9       99.65      104.44      3.24 o
   0  12   9        3.20        3.55      0.83 o
   1  12   9      100.45      105.72      1.77 o
   2  12   9      125.84      122.47      4.23 o
   3  12   9       47.68       41.30      2.17 o
   0   0  10     1566.03     1425.20      7.56 o
   1   0  10       31.82       40.54      0.71 o
   2   0  10      149.83      106.50      1.40 o
   3   0  10       63.02       53.67      1.45 o
   4   0  10      288.95      270.16      3.16 o
   5   0  10        0.59        0.99      1.27 o
   6   0  10       35.90       38.17      1.46 o
   7   0  10      420.93      419.44      3.45 o
   8   0  10       38.47       36.47      1.64 o
   9   0  10        3.83        4.94      1.05 o
  10   0  10      184.21      192.15      2.72 o
  11   0  10       37.06       39.37      1.58 o
 -11   1  10       96.99       95.25      1.76 o
 -10   1  10       72.16       76.52      1.84 o
  -9   1  10       53.40       51.34      1.77 o
  -8   1  10      128.96      141.32      2.51 o
  -7   1  10     1339.82     1340.20      9.40 o
  -6   1  10       18.67       15.11      1.25 o
  -5   1  10       50.64       57.13      1.80 o
  -4   1  10      282.64      273.70      2.93 o
  -3   1  10      176.23      179.01      2.10 o
  -2   1  10     2044.61     1995.43      9.73 o
  -1   1  10     2669.04     2852.08     17.34 o
   0   1  10     6452.24     6197.02     25.89 o
   1   1  10     2667.16     2836.98     27.86 o
   2   1  10     2039.09     1983.89      6.31 o
   3   1  10      174.00      171.23      1.84 o
   4   1  10      285.06      278.44      3.66 o
   5   1  10       51.56       59.04      1.56 o
   6   1  10       17.81       16.43      1.13 o
   7   1  10     1346.09     1339.43      8.81 o
   8   1  10      127.48      136.21      2.79 o
   9   1  10       53.97       52.69      1.59 o
  10   1  10       72.10       74.30      1.78 o
  11   1  10       97.93       96.64      2.23 o
 -11   2  10       14.18       15.25      1.05 o
 -10   2  10       90.76      100.95      1.89 o
  -9   2  10       98.04       90.38      2.56 o
  -8   2  10      191.64      179.29      2.81 o
  -7   2  10      221.28      223.21      2.65 o
  -6   2  10      462.40      446.62      6.71 o
  -5   2  10      860.58      875.02     10.06 o
  -4   2  10      322.88      326.25      3.18 o
  -3   2  10      541.33      533.44      3.75 o
  -2   2  10      533.72      553.34      4.83 o
  -1   2  10       62.43       62.43      1.27 o
   0   2  10     1662.32     1724.05     16.28 o
   1   2  10       63.06       61.80      1.31 o
   2   2  10      530.70      550.65      3.02 o
   3   2  10      542.17      526.49      3.17 o
   4   2  10      323.80      327.78      3.06 o
   5   2  10      864.48      858.04      5.21 o
   6   2  10      462.63      436.27      4.05 o
   7   2  10      219.82      230.26      2.28 o
   8   2  10      189.02      182.20      2.94 o
   9   2  10       98.70       98.28      1.82 o
  10   2  10       90.48      100.46      1.69 o
  11   2  10       14.36       18.39      1.70 o
 -10   3  10       71.57       71.11      1.56 o
  -9   3  10       16.53       15.40      1.23 o
  -8   3  10       56.99       58.76      2.01 o
  -7   3  10      161.57      156.77      2.92 o
  -6   3  10       70.10       75.12      1.68 o
  -5   3  10      128.91      120.81      2.33 o
  -4   3  10        1.11        2.95      0.86 o
  -3   3  10     2511.96     2495.38     16.37 o
  -2   3  10      576.27      616.65      5.85 o
  -1   3  10     1957.57     2114.83     15.66 o
   0   3  10       45.52       60.93      1.21 o
   1   3  10     1957.93     2102.28     10.70 o
   2   3  10      577.53      633.73      4.54 o
   3   3  10     2521.29     2508.39     13.28 o
   4   3  10        1.04        2.37      0.65 o
   5   3  10      130.30      119.95      2.10 o
   6   3  10       69.42       75.01      1.65 o
   7   3  10      162.94      159.30      1.94 o
   8   3  10       56.81       60.91      1.75 o
   9   3  10       16.66       15.10      0.96 o
  10   3  10       72.59       72.00      1.61 o
 -10   4  10      282.79      309.49      4.89 o
  -9   4  10        6.40        7.81      1.15 o
  -8   4  10      175.98      168.33      3.04 o
  -7   4  10      257.69      250.03      3.95 o
  -6   4  10       49.35       47.59      1.44 o
  -5   4  10      216.39      240.74      4.37 o
  -4   4  10      554.50      550.71      4.55 o
  -3   4  10       22.12       23.40      1.17 o
  -2   4  10     1759.36     1803.21     17.22 o
  -1   4  10     1151.93     1189.48      7.71 o
   0   4  10      356.56      332.56      3.01 o
   1   4  10     1153.53     1164.88      5.31 o
   2   4  10     1750.48     1784.65     13.27 o
   3   4  10       21.79       24.92      2.11 o
   4   4  10      555.16      561.04      5.56 o
   5   4  10      214.04      235.76      3.28 o
   6   4  10       50.38       46.60      1.53 o
   7   4  10      256.08      247.22      3.64 o
   8   4  10      176.86      165.53      4.21 o
   9   4  10        6.43        7.44      1.02 o
  10   4  10      284.67      306.35      3.30 o
 -10   5  10       90.14       96.35      2.19 o
  -9   5  10       40.28       36.34      2.01 o
  -8   5  10      314.92      306.66      5.37 o
  -7   5  10       79.82       68.83      2.09 o
  -6   5  10      828.98      831.11      5.57 o
  -5   5  10       70.67       63.12      1.73 o
  -4   5  10      237.88      262.71      3.28 o
  -3   5  10      531.91      524.27      4.25 o
  -2   5  10      513.41      522.03      7.69 o
  -1   5  10      143.13      160.33      1.99 o
   0   5  10       29.08       31.01      0.95 o
   1   5  10      143.27      161.87      1.86 o
   2   5  10      510.26      518.39      9.12 o
   3   5  10      530.80      519.34      3.86 o
   4   5  10      235.19      258.40      3.10 o
   5   5  10       71.38       68.20      1.66 o
   6   5  10      826.33      824.89      7.61 o
   7   5  10       80.47       63.32      3.01 o
   8   5  10      314.98      299.33      5.31 o
   9   5  10       40.10       35.64      1.34 o
  10   5  10       90.34       98.45      2.68 o
  -9   6  10       81.74       74.53      1.74 o
  -8   6  10       91.47       88.11      2.40 o
  -7   6  10      102.53       87.95      2.64 o
  -6   6  10      387.58      343.70      4.17 o
  -5   6  10      203.82      180.55      2.84 o
  -4   6  10      598.33      601.31      9.57 o
  -3   6  10      586.54      580.34      6.38 o
  -2   6  10      482.63      485.07      8.61 o
  -1   6  10       71.70       76.95      1.73 o
   0   6  10     1084.62     1111.84      5.45 o
   1   6  10       73.04       74.77      1.45 o
   2   6  10      477.64      470.98      4.97 o
   3   6  10      589.05      572.11      5.58 o
   4   6  10      598.75      621.68      3.87 o
   5   6  10      204.08      188.66      3.28 o
   6   6  10      390.45      336.92      8.09 o
   7   6  10      103.67       80.47      3.23 o
   8   6  10       94.48       90.33      2.51 o
   9   6  10       82.33       74.92      1.95 o
  -9   7  10        4.63        4.81      1.32 o
  -8   7  10       32.64       34.16      1.85 o
  -7   7  10       75.97       63.78      2.10 o
  -6   7  10      189.38      173.88      2.64 o
  -5   7  10       36.08       27.93      1.33 o
  -4   7  10       54.10       45.56      1.63 o
  -3   7  10     1173.77     1183.10      9.31 o
  -2   7  10     1052.32     1071.48      6.23 o
  -1   7  10      265.75      259.32      3.11 o
   0   7  10       20.42       17.45      0.95 o
   1   7  10      266.66      258.59      2.63 o
   2   7  10     1051.95     1066.56      7.04 o
   3   7  10     1175.80     1165.27      6.19 o
   4   7  10       54.29       48.34      1.97 o
   5   7  10       35.79       31.87      3.09 o
   6   7  10      190.41      177.52      6.00 o
   7   7  10       75.97       60.39      2.13 o
   8   7  10       31.92       30.29      1.51 o
   9   7  10        4.37        4.17      0.91 o
  -8   8  10       79.53       86.03      2.19 o
  -7   8  10       44.73       40.04      2.94 o
  -6   8  10      197.13      184.68      2.86 o
  -5   8  10      309.14      300.33      5.60 o
  -4   8  10       78.74       87.43      2.70 o
  -3   8  10      346.47      337.28      2.97 o
  -2   8  10      139.18      138.50      2.09 o
  -1   8  10      432.61      422.81      5.64 o
   0   8  10        8.70       11.13      0.81 o
   1   8  10      434.42      432.53      2.67 o
   2   8  10      137.92      132.94      1.96 o
   3   8  10      349.07      336.59      4.13 o
   4   8  10       78.30       78.78      3.29 o
   5   8  10      309.93      307.57      5.59 o
   6   8  10      195.86      179.52      3.89 o
   7   8  10       45.67       40.96      1.61 o
   8   8  10       78.23       83.63      2.65 o
  -7   9  10        9.29        9.71      1.64 o
  -6   9  10       55.87       48.63      2.12 o
  -5   9  10      226.44      216.54      3.64 o
  -4   9  10      414.16      419.64      3.60 o
  -3   9  10        5.50        4.95      0.91 o
  -2   9  10       60.18       64.82      2.10 o
  -1   9  10      713.71      744.12      8.35 o
   0   9  10      202.90      207.04      3.46 o
   1   9  10      713.97      728.67      5.48 o
   2   9  10       58.91       57.97      2.48 o
   3   9  10        5.60        5.13      1.16 o
   4   9  10      415.62      420.74      6.20 o
   5   9  10      226.32      215.28      4.58 o
   6   9  10       55.15       48.28      3.04 o
   7   9  10        9.30        8.24      1.30 o
  -6  10  10       74.58       77.98      3.03 o
  -5  10  10       52.11       53.71      2.15 o
  -4  10  10       66.73       73.34      1.83 o
  -3  10  10      112.32      112.62      1.89 o
  -2  10  10      240.20      238.61      3.04 o
  -1  10  10       66.07       64.91      1.44 o
   0  10  10      203.03      215.40      3.00 o
   1  10  10       65.77       64.93      2.19 o
   2  10  10      240.86      245.13      4.06 o
   3  10  10      114.53      119.03      2.41 o
   4  10  10       65.93       72.82      2.68 o
   5  10  10       53.48       53.06      2.20 o
   6  10  10       74.12       71.63      3.55 o
  -5  11  10       47.65       48.67      2.11 o
  -4  11  10       59.85       61.32      1.94 o
  -3  11  10      209.14      214.30      3.83 o
  -2  11  10       50.64       54.47      1.65 o
  -1  11  10       30.60       30.37      1.08 o
   0  11  10        0.68        1.53      0.82 o
   1  11  10       31.10       32.33      1.62 o
   2  11  10       49.69       52.74      1.58 o
   3  11  10      208.99      214.07      2.96 o
   4  11  10       60.85       62.62      2.06 o
   5  11  10       47.36       49.97      1.59 o
  -3  12  10       23.36       29.57      1.93 o
  -2  12  10        5.19        5.04      0.93 o
  -1  12  10        5.19        4.90      0.72 o
   0  12  10        2.35        3.63      0.77 o
   1  12  10        4.99        6.29      0.68 o
   2  12  10        5.15        4.99      0.71 o
   3  12  10       23.58       29.71      1.79 o
   1   0  11      775.57      938.28      4.92 o
   2   0  11      262.61      275.23      2.57 o
   3   0  11     1278.90     1308.52      8.24 o
   4   0  11       58.08       62.60      2.01 o
   5   0  11     2867.58     2874.90     12.84 o
   6   0  11      506.35      486.01      4.44 o
   7   0  11      106.56       94.89      1.88 o
   8   0  11        4.39        3.87      1.01 o
   9   0  11        1.08        3.01      1.14 o
  10   0  11       67.69       59.76      1.63 o
  11   0  11       46.12       45.53      1.51 o
 -11   1  11      130.94      140.18      3.41 o
 -10   1  11      114.06      120.89      3.51 o
  -9   1  11      233.26      233.88      3.26 o
  -8   1  11      133.86      123.36      2.68 o
  -7   1  11     1393.23     1380.15      8.22 o
  -6   1  11       67.44       71.29      2.16 o
  -5   1  11      115.90      118.33      3.11 o
  -4   1  11      382.70      370.40      4.48 o
  -3   1  11      610.64      637.04      4.57 o
  -2   1  11      280.26      270.81      2.70 o
  -1   1  11     1026.69     1106.38      4.75 o
   0   1  11        8.32        7.32      0.59 o
   1   1  11     1033.01     1105.68      9.15 o
   2   1  11      277.13      271.26      2.17 o
   3   1  11      609.28      626.49      3.55 o
   4   1  11      388.88      367.77      3.63 o
   5   1  11      114.03      109.36      2.07 o
   6   1  11       66.14       68.91      1.82 o
   7   1  11     1391.34     1396.19      6.75 o
   8   1  11      135.88      129.23      2.88 o
   9   1  11      233.34      234.17      3.85 o
  10   1  11      116.01      123.71      2.10 o
  11   1  11      133.00      141.74      3.77 o
 -10   2  11      275.44      274.16      2.92 o
  -9   2  11       78.11       77.68      1.99 o
  -8   2  11        0.60        0.83      0.84 o
  -7   2  11      193.91      178.24      4.96 o
  -6   2  11      267.09      260.48      4.74 o
  -5   2  11      406.43      415.92      4.11 o
  -4   2  11      848.67      859.13      4.80 o
  -3   2  11      154.64      164.82      2.25 o
  -2   2  11     7392.04     7354.66     76.82 o
  -1   2  11        9.42       12.98      0.99 o
   0   2  11       69.31       79.28      2.33 o
   1   2  11       10.04       11.25      0.74 o
   2   2  11     7369.67     7395.11     15.39 o
   3   2  11      160.95      166.91      2.09 o
   4   2  11      844.56      848.51      4.91 o
   5   2  11      401.46      403.90      4.75 o
   6   2  11      269.13      263.04      2.68 o
   7   2  11      195.99      185.56      2.43 o
   8   2  11        0.76        1.45      1.03 o
   9   2  11       78.58       81.39      1.85 o
  10   2  11      276.14      278.28      3.90 o
 -10   3  11      134.10      125.23      2.85 o
  -9   3  11      254.40      249.64      3.64 o
  -8   3  11       62.20       58.71      2.01 o
  -7   3  11      459.73      454.66      4.13 o
  -6   3  11      193.59      175.52      2.68 o
  -5   3  11       16.22       14.82      1.15 o
  -4   3  11      569.36      596.15      5.12 o
  -3   3  11      663.06      700.94      6.83 o
  -2   3  11      580.73      571.73      4.32 o
  -1   3  11       65.93       61.53      1.40 o
   0   3  11      169.25      183.70      2.39 o
   1   3  11       66.77       60.03      1.31 o
   2   3  11      580.39      571.97      3.44 o
   3   3  11      664.38      705.20      6.25 o
   4   3  11      574.54      599.50      4.18 o
   5   3  11       16.33       15.80      1.03 o
   6   3  11      192.96      173.12      2.64 o
   7   3  11      458.89      455.66      4.41 o
   8   3  11       62.21       58.63      1.71 o
   9   3  11      255.44      246.04      2.42 o
  10   3  11      133.84      130.77      2.21 o
 -10   4  11      166.59      181.50      7.56 o
  -9   4  11      270.73      262.79      3.58 o
  -8   4  11      289.72      282.75      3.81 o
  -7   4  11       49.06       41.49      1.78 o
  -6   4  11      139.08      125.13      2.14 o
  -5   4  11       86.77       89.83      2.00 o
  -4   4  11      215.73      225.44      3.07 o
  -3   4  11       99.00      105.57      2.10 o
  -2   4  11      985.62     1065.58      5.76 o
  -1   4  11      495.55      558.14      8.06 o
   0   4  11       56.41       72.98      2.06 o
   1   4  11      502.42      558.63      3.87 o
   2   4  11      995.59     1083.00      6.07 o
   3   4  11      101.00      111.76      2.34 o
   4   4  11      217.10      226.76      4.40 o
   5   4  11       86.50       91.57      3.44 o
   6   4  11      140.52      127.60      2.41 o
   7   4  11       50.91       43.19      1.73 o
   8   4  11      291.54      290.16      4.14 o
   9   4  11      271.95      259.90      2.92 o
  10   4  11      167.43      178.30      3.00 o
 -10   5  11       46.50       42.04      2.15 o
  -9   5  11        2.29        2.32      1.16 o
  -8   5  11       18.89       25.02      2.11 o
  -7   5  11       82.04       81.34      2.26 o
  -6   5  11      323.39      338.62      3.25 o
  -5   5  11       71.12       74.27      1.84 o
  -4   5  11       53.81       49.09      1.66 o
  -3   5  11      218.12      226.94      3.45 o
  -2   5  11     1159.11     1142.20      6.97 o
  -1   5  11       32.28       39.56      1.29 o
   0   5  11       19.49       18.54      1.00 o
   1   5  11       31.59       39.06      1.18 o
   2   5  11     1158.65     1138.61     14.81 o
   3   5  11      214.76      223.63      2.67 o
   4   5  11       53.21       50.04      1.79 o
   5   5  11       68.27       70.77      1.83 o
   6   5  11      322.63      333.37      4.60 o
   7   5  11       80.95       77.01      3.19 o
   8   5  11       19.45       22.21      1.15 o
   9   5  11        2.08        2.78      0.73 o
  10   5  11       46.82       41.21      2.06 o
  -9   6  11       37.63       36.30      1.59 o
  -8   6  11       47.67       42.94      1.74 o
  -7   6  11      740.36      717.49      5.58 o
  -6   6  11       19.58       29.23      1.54 o
  -5   6  11      204.10      203.03      3.86 o
  -4   6  11      156.84      145.28      2.41 o
  -3   6  11      156.10      166.86      3.14 o
  -2   6  11       78.83       76.15      2.52 o
  -1   6  11      135.17      137.57      2.60 o
   0   6  11       62.55       87.57      2.14 o
   1   6  11      133.36      135.46      2.06 o
   2   6  11       78.11       75.98      1.70 o
   3   6  11      159.11      165.51      2.23 o
   4   6  11      158.40      148.95      2.04 o
   5   6  11      200.48      210.70      3.12 o
   6   6  11       19.24       24.32      2.82 o
   7   6  11      737.45      685.86     11.58 o
   8   6  11       48.44       41.35      1.77 o
   9   6  11       37.44       37.40      1.38 o
  -9   7  11        6.42       11.28      1.39 o
  -8   7  11       11.67       10.88      1.29 o
  -7   7  11      122.05      118.96      3.15 o
  -6   7  11      524.33      553.78      5.04 o
  -5   7  11      109.17      116.89      2.59 o
  -4   7  11      145.10      151.20      5.61 o
  -3   7  11      147.78      159.05      2.25 o
  -2   7  11      823.40      816.59      5.15 o
  -1   7  11      397.35      418.10      3.53 o
   0   7  11        2.61        3.09      0.67 o
   1   7  11      392.49      418.94      2.85 o
   2   7  11      828.44      821.80      4.92 o
   3   7  11      149.68      157.12      2.65 o
   4   7  11      146.28      146.06      3.04 o
   5   7  11      110.09      127.61      5.37 o
   6   7  11      525.09      545.08      9.85 o
   7   7  11      120.88      109.67      3.37 o
   8   7  11       11.10       11.38      1.09 o
   9   7  11        6.13        8.20      0.78 o
  -8   8  11       89.45      101.21      2.18 o
  -7   8  11       55.91       52.20      2.36 o
  -6   8  11       24.94       25.61      1.29 o
  -5   8  11       13.50       14.44      1.77 o
  -4   8  11      338.09      338.66      4.84 o
  -3   8  11      738.83      715.87      7.01 o
  -2   8  11       51.85       46.01      1.49 o
  -1   8  11      221.51      223.79      3.27 o
   0   8  11     2264.96     2345.55     13.10 o
   1   8  11      222.02      222.04      2.33 o
   2   8  11       50.85       44.19      1.65 o
   3   8  11      739.80      730.20      9.21 o
   4   8  11      337.78      338.94      7.92 o
   5   8  11       13.84       16.42      2.55 o
   6   8  11       25.00       25.36      2.61 o
   7   8  11       56.14       51.84      2.14 o
   8   8  11       88.53       93.55      1.95 o
  -7   9  11       11.05       10.60      1.54 o
  -6   9  11       15.80       20.00      1.25 o
  -5   9  11      165.56      163.50      3.13 o
  -4   9  11      337.40      334.34      3.54 o
  -3   9  11      138.89      138.59      2.42 o
  -2   9  11       20.79       20.59      1.40 o
  -1   9  11      312.93      321.81      4.73 o
   0   9  11      464.48      490.82      7.99 o
   1   9  11      310.09      310.24      3.66 o
   2   9  11       20.78       18.14      1.71 o
   3   9  11      139.17      139.10      3.38 o
   4   9  11      342.06      348.55      4.89 o
   5   9  11      165.56      155.39      5.79 o
   6   9  11       16.30       19.55      2.27 o
   7   9  11       11.02        9.62      0.96 o
  -6  10  11        2.02        3.69      1.19 o
  -5  10  11       65.33       63.76      2.15 o
  -4  10  11       32.17       36.92      1.60 o
  -3  10  11       74.73       70.47      1.50 o
  -2  10  11      130.18      134.83      2.31 o
  -1  10  11        9.93       13.06      0.90 o
   0  10  11      528.05      533.55      4.97 o
   1  10  11        9.53       13.18      1.69 o
   2  10  11      132.62      136.83      3.08 o
   3  10  11       73.25       70.41      4.00 o
   4  10  11       31.96       36.93      3.08 o
   5  10  11       65.92       67.72      2.28 o
   6  10  11        1.81        2.74      0.98 o
  -5  11  11       15.05       12.96      1.55 o
  -4  11  11       20.73       16.07      0.99 o
  -3  11  11       21.59       23.67      1.63 o
  -2  11  11      176.37      190.18      2.58 o
  -1  11  11       34.53       33.64      1.16 o
   0  11  11        6.32        6.64      0.93 o
   1  11  11       34.51       34.02      1.59 o
   2  11  11      178.54      200.74      5.25 o
   3  11  11       21.91       23.38      1.43 o
   4  11  11       21.03       17.76      1.32 o
   5  11  11       16.11       13.20      1.50 o
  -2  12  11       81.32       80.34      2.94 o
  -1  12  11       39.52       41.47      2.37 o
   0  12  11       18.35       16.78      0.97 o
   1  12  11       40.72       36.91      1.22 o
   2  12  11       81.87       77.53      2.73 o
   0   0  12     5935.93     6293.07    115.63 o
   1   0  12     1888.76     1979.73      6.36 o
   2   0  12       99.98       87.33      1.74 o
   3   0  12      367.77      367.84      6.40 o
   4   0  12     1048.28     1022.75     11.19 o
   5   0  12      728.79      748.79      6.40 o
   6   0  12        4.31        3.30      0.72 o
   7   0  12       12.48       10.18      0.76 o
   8   0  12        0.88        0.93      1.14 o
   9   0  12      146.28      139.41      2.52 o
  10   0  12       28.44       29.82      1.21 o
 -10   1  12        0.12        0.86      0.71 o
  -9   1  12       54.28       51.78      1.70 o
  -8   1  12       33.40       32.77      1.58 o
  -7   1  12      147.53      145.34      2.09 o
  -6   1  12       37.90       39.52      1.42 o
  -5   1  12      245.44      229.55      3.58 o
  -4   1  12      177.01      189.30      3.01 o
  -3   1  12      320.56      329.15      4.19 o
  -2   1  12      856.63      886.33      5.10 o
  -1   1  12      809.53      902.45      5.73 o
   0   1  12      507.37      529.42      3.23 o
   1   1  12      803.46      885.11      4.45 o
   2   1  12      859.56      887.02      8.05 o
   3   1  12      323.19      339.65      4.22 o
   4   1  12      172.83      185.47      2.49 o
   5   1  12      246.53      230.63      2.97 o
   6   1  12       35.54       34.21      1.17 o
   7   1  12      148.54      148.97      1.96 o
   8   1  12       33.42       33.74      1.58 o
   9   1  12       54.84       49.69      1.99 o
  10   1  12        0.12        1.37      0.67 o
 -10   2  12        2.48        4.56      0.85 o
  -9   2  12       95.54       98.92      2.72 o
  -8   2  12       23.74       27.86      2.21 o
  -7   2  12      193.63      174.43      2.92 o
  -6   2  12      257.70      258.81      3.15 o
  -5   2  12      681.77      671.77      9.94 o
  -4   2  12       80.17       81.30      1.69 o
  -3   2  12      343.42      336.94      3.22 o
  -2   2  12       11.20       14.04      1.62 o
  -1   2  12      371.68      435.21      3.81 o
   0   2  12      224.57      225.03      3.67 o
   1   2  12      371.39      432.48      5.09 o
   2   2  12       11.90       12.41      0.90 o
   3   2  12      341.85      329.77      2.75 o
   4   2  12       81.68       85.13      1.76 o
   5   2  12      685.43      669.11      4.85 o
   6   2  12      257.91      264.47      2.88 o
   7   2  12      195.65      182.40      2.49 o
   8   2  12       24.06       28.42      1.50 o
   9   2  12       96.40      100.49      2.17 o
  10   2  12        2.22        3.60      0.70 o
 -10   3  12       89.21       92.63      2.08 o
  -9   3  12       90.19       87.68      2.01 o
  -8   3  12        3.30        1.62      1.05 o
  -7   3  12      179.83      164.72      4.55 o
  -6   3  12      354.45      351.65      5.16 o
  -5   3  12      100.54      101.56      2.43 o
  -4   3  12       43.04       44.89      1.41 o
  -3   3  12     1033.36     1023.92      7.94 o
  -2   3  12     1002.10     1075.63      8.40 o
  -1   3  12     1890.31     1941.84      8.35 o
   0   3  12     2517.07     2598.79     11.47 o
   1   3  12     1887.76     1947.59     10.47 o
   2   3  12     1000.75     1073.95      4.86 o
   3   3  12     1036.59     1036.71      9.58 o
   4   3  12       42.31       41.99      1.52 o
   5   3  12       98.85       96.81      2.26 o
   6   3  12      353.89      342.54      4.26 o
   7   3  12      178.74      170.39      3.47 o
   8   3  12        3.43        3.44      1.03 o
   9   3  12       90.54       87.81      1.58 o
  10   3  12       90.07       97.37      4.08 o
 -10   4  12      189.21      202.83      4.19 o
  -9   4  12        0.93        1.01      1.20 o
  -8   4  12       20.43       17.75      1.36 o
  -7   4  12      364.71      335.22      4.92 o
  -6   4  12       67.72       60.18      1.60 o
  -5   4  12      251.29      247.09      3.46 o
  -4   4  12      145.33      132.91      2.60 o
  -3   4  12      279.40      284.10      3.29 o
  -2   4  12      158.05      163.21      2.40 o
  -1   4  12      293.46      314.01      3.74 o
   0   4  12       42.78       58.16      1.50 o
   1   4  12      292.38      313.90      5.22 o
   2   4  12      157.36      164.25      2.66 o
   3   4  12      275.19      287.55      3.24 o
   4   4  12      142.88      134.65      3.07 o
   5   4  12      248.66      248.61      2.89 o
   6   4  12       67.45       58.44      1.73 o
   7   4  12      370.92      352.86      4.26 o
   8   4  12       20.19       17.76      1.09 o
   9   4  12        0.90        0.66      0.64 o
  10   4  12      188.47      199.58      4.55 o
  -9   5  12       18.56       16.35      1.06 o
  -8   5  12      453.52      475.47      6.25 o
  -7   5  12       66.03       62.71      1.97 o
  -6   5  12      520.66      492.07      8.03 o
  -5   5  12      503.19      490.34      5.64 o
  -4   5  12      188.76      176.63      2.58 o
  -3   5  12        9.74       11.75      1.29 o
  -2   5  12      260.42      244.04      3.56 o
  -1   5  12       69.82       78.66      2.41 o
   0   5  12      181.02      201.84      2.65 o
   1   5  12       68.39       80.38      1.77 o
   2   5  12      259.65      246.95      3.02 o
   3   5  12        9.48       10.81      0.95 o
   4   5  12      189.19      180.08      2.33 o
   5   5  12      508.27      505.93      3.83 o
   6   5  12      519.75      510.05      9.93 o
   7   5  12       64.82       55.97      2.45 o
   8   5  12      451.62      463.72      6.40 o
   9   5  12       18.81       16.84      1.13 o
  -9   6  12       15.45       12.62      1.24 o
  -8   6  12      147.01      135.47      2.63 o
  -7   6  12       29.84       25.85      1.38 o
  -6   6  12       45.05       44.08      1.88 o
  -5   6  12      381.96      364.03      5.75 o
  -4   6  12      781.48      798.94      5.77 o
  -3   6  12       52.35       46.92      1.47 o
  -2   6  12      439.66      470.68      4.87 o
  -1   6  12      448.77      449.61      5.43 o
   0   6  12     1730.23     1734.78     10.10 o
   1   6  12      448.68      453.88      5.58 o
   2   6  12      438.77      469.45      3.34 o
   3   6  12       52.12       46.22      1.33 o
   4   6  12      782.24      795.35      9.40 o
   5   6  12      385.24      388.02      5.05 o
   6   6  12       44.57       44.37      3.36 o
   7   6  12       29.90       24.57      1.66 o
   8   6  12      146.99      136.53      2.71 o
   9   6  12       15.85       14.43      0.98 o
  -8   7  12       73.52       67.01      2.10 o
  -7   7  12        1.17        0.89      1.14 o
  -6   7  12      344.62      324.12      3.33 o
  -5   7  12       17.72       15.77      1.29 o
  -4   7  12       43.74       38.06      1.88 o
  -3   7  12      476.07      481.17      4.05 o
  -2   7  12      587.81      624.93      4.57 o
  -1   7  12      197.09      192.53      2.69 o
   0   7  12        7.39       10.67      0.82 o
   1   7  12      196.01      188.33      2.15 o
   2   7  12      588.49      618.02      4.21 o
   3   7  12      473.76      468.57      6.01 o
   4   7  12       43.62       42.63      2.53 o
   5   7  12       17.81       19.16      2.76 o
   6   7  12      344.71      327.63      7.67 o
   7   7  12        1.05        1.20      0.79 o
   8   7  12       71.66       65.82      1.71 o
  -8   8  12      259.39      284.89      4.41 o
  -7   8  12       23.12       33.07      1.64 o
  -6   8  12       34.93       40.22      1.42 o
  -5   8  12       26.22       20.62      1.85 o
  -4   8  12      275.81      266.21      4.25 o
  -3   8  12       19.17       24.22      1.32 o
  -2   8  12      382.70      378.83      4.05 o
  -1   8  12       27.75       27.71      1.17 o
   0   8  12      182.94      181.32      2.99 o
   1   8  12       27.35       25.94      1.07 o
   2   8  12      386.64      378.79      4.51 o
   3   8  12       19.65       24.52      1.92 o
   4   8  12      281.53      269.76      4.56 o
   5   8  12       25.98       18.15      2.03 o
   6   8  12       34.54       38.61      1.95 o
   7   8  12       23.42       32.13      1.26 o
   8   8  12      260.44      291.76      5.39 o
  -7   9  12      125.16      125.93      3.37 o
  -6   9  12       88.97       91.45      2.03 o
  -5   9  12      249.22      245.02      3.60 o
  -4   9  12        6.02        6.79      0.91 o
  -3   9  12      185.24      190.26      2.71 o
  -2   9  12       91.85       93.20      2.36 o
  -1   9  12      187.74      197.11      3.77 o
   0   9  12      734.49      759.70      7.80 o
   1   9  12      187.66      199.72      3.33 o
   2   9  12       91.72       97.76      2.84 o
   3   9  12      183.13      185.44      3.69 o
   4   9  12        6.33        7.94      1.70 o
   5   9  12      249.98      244.36      6.76 o
   6   9  12       88.10       86.02      2.03 o
   7   9  12      125.03      118.31      2.46 o
  -6  10  12      145.51      163.07      3.55 o
  -5  10  12       65.05       58.11      1.93 o
  -4  10  12       43.70       40.90      1.56 o
  -3  10  12      178.49      178.00      2.71 o
  -2  10  12       47.37       49.42      1.51 o
  -1  10  12      151.38      154.80      2.18 o
   0  10  12      267.60      266.82      6.15 o
   1  10  12      152.90      161.90      5.88 o
   2  10  12       47.25       53.06      2.09 o
   3  10  12      180.22      184.88      4.08 o
   4  10  12       43.19       39.28      3.02 o
   5  10  12       66.24       65.29      2.09 o
   6  10  12      145.01      157.36      4.83 o
  -4  11  12        3.14        3.90      0.88 o
  -3  11  12       28.64       25.72      1.53 o
  -2  11  12       42.12       44.84      1.36 o
  -1  11  12      179.29      186.60      2.20 o
   0  11  12      104.39      112.68      2.05 o
   1  11  12      181.12      195.91      3.03 o
   2  11  12       42.23       47.34      2.05 o
   3  11  12       28.51       25.15      1.39 o
   4  11  12        3.00        4.35      1.20 o
  -1  12  12       39.59       40.47      2.16 o
   0  12  12        0.33        0.39      0.74 o
   1  12  12       39.86       39.86      1.16 o
   1   0  13     1979.34     1989.16     10.72 o
   2   0  13      338.50      355.47      5.29 o
   3   0  13      443.54      436.85      5.33 o
   4   0  13      640.95      621.68      4.61 o
   5   0  13      474.10      495.03      4.43 o
   6   0  13      316.51      273.49      2.79 o
   7   0  13       26.53       20.09      1.53 o
   8   0  13      131.05      124.30      3.72 o
   9   0  13        2.30        5.63      0.92 o
  10   0  13        1.33        1.40      0.69 o
 -10   1  13       16.41       18.17      0.93 o
  -9   1  13       97.08       88.84      2.02 o
  -8   1  13       69.16       69.89      2.05 o
  -7   1  13      544.91      540.77      7.63 o
  -6   1  13       32.21       31.22      1.25 o
  -5   1  13      616.39      643.36      5.84 o
  -4   1  13        3.35        5.59      1.06 o
  -3   1  13       72.02       67.59      2.22 o
  -2   1  13      411.62      436.71      3.41 o
  -1   1  13       78.87       77.39      1.49 o
   0   1  13        9.03        4.40      0.90 o
   1   1  13       78.54       74.58      1.49 o
   2   1  13      418.50      443.97      4.06 o
   3   1  13       73.52       68.53      1.60 o
   4   1  13        3.49        6.24      0.84 o
   5   1  13      619.62      634.29      6.96 o
   6   1  13       32.67       31.78      1.03 o
   7   1  13      545.00      549.73     10.53 o
   8   1  13       69.36       74.37      3.06 o
   9   1  13       98.62       89.55      2.41 o
  10   1  13       15.77       17.66      0.94 o
 -10   2  13       30.60       29.29      1.40 o
  -9   2  13       58.51       55.77      1.96 o
  -8   2  13       28.55       32.42      2.70 o
  -7   2  13      264.69      269.40      9.23 o
  -6   2  13      490.08      494.94      4.36 o
  -5   2  13      845.28      858.40     10.30 o
  -4   2  13       77.68       70.47      2.13 o
  -3   2  13      422.10      416.90      4.22 o
  -2   2  13     1482.83     1466.71      6.50 o
  -1   2  13      211.51      244.65      5.29 o
   0   2  13       22.48       19.90      1.05 o
   1   2  13      209.38      238.69      2.58 o
   2   2  13     1489.13     1473.83      9.88 o
   3   2  13      429.05      420.40      4.95 o
   4   2  13       78.05       71.05      1.69 o
   5   2  13      849.10      860.95      5.69 o
   6   2  13      495.26      490.76      3.19 o
   7   2  13      264.28      269.89      6.59 o
   8   2  13       29.05       33.98      1.57 o
   9   2  13       58.50       52.75      1.92 o
  10   2  13       30.97       28.29      1.00 o
 -10   3  13       14.43       14.63      0.88 o
  -9   3  13       10.89       10.34      0.99 o
  -8   3  13       71.22       77.03      2.14 o
  -7   3  13      131.68      113.92      3.04 o
  -6   3  13      308.35      301.89      3.78 o
  -5   3  13      398.92      401.34      4.19 o
  -4   3  13      250.29      239.84      2.91 o
  -3   3  13      194.76      192.81      2.73 o
  -2   3  13      347.86      369.95      3.74 o
  -1   3  13      226.97      254.73      3.25 o
   0   3  13      748.83      752.93      6.13 o
   1   3  13      229.91      260.76      3.56 o
   2   3  13      348.45      375.71      3.89 o
   3   3  13      192.44      193.06      2.92 o
   4   3  13      254.11      244.25      3.96 o
   5   3  13      398.94      413.52      4.53 o
   6   3  13      310.95      309.27      3.48 o
   7   3  13      131.64      112.56      2.88 o
   8   3  13       72.40       78.88      2.73 o
   9   3  13       10.42       10.30      0.95 o
  10   3  13       14.28       16.58      1.74 o
 -10   4  13       11.81       12.35      1.44 o
  -9   4  13       76.53       78.21      2.48 o
  -8   4  13       61.23       70.36      1.97 o
  -7   4  13      332.83      291.67      3.86 o
  -6   4  13       99.71       91.29      2.69 o
  -5   4  13      303.27      311.78      3.18 o
  -4   4  13       87.05       84.53      1.89 o
  -3   4  13      550.36      591.58      4.72 o
  -2   4  13      171.83      148.17      2.37 o
  -1   4  13     1205.78     1228.23      9.42 o
   0   4  13     1903.07     1970.64     10.35 o
   1   4  13     1202.08     1219.71     13.44 o
   2   4  13      171.70      152.38      2.68 o
   3   4  13      558.51      605.21      5.25 o
   4   4  13       90.00       87.40      1.84 o
   5   4  13      300.70      316.03      3.30 o
   6   4  13      101.76       95.50      2.31 o
   7   4  13      332.50      296.48      5.61 o
   8   4  13       61.04       69.54      1.89 o
   9   4  13       75.97       78.34      2.31 o
  10   4  13       12.00       10.24      1.37 o
  -9   5  13       89.88       86.49      2.34 o
  -8   5  13      344.10      378.47      5.39 o
  -7   5  13      231.60      224.65      4.55 o
  -6   5  13       33.95       41.80      1.99 o
  -5   5  13      115.37      110.30      2.21 o
  -4   5  13       27.49       23.85      1.22 o
  -3   5  13      196.29      197.56      3.12 o
  -2   5  13      668.69      674.74      5.68 o
  -1   5  13      238.50      253.59      3.47 o
   0   5  13      101.72      106.10      2.05 o
   1   5  13      236.30      248.65      4.05 o
   2   5  13      668.46      668.51      5.52 o
   3   5  13      197.99      199.94      2.44 o
   4   5  13       27.56       24.26      1.08 o
   5   5  13      115.99      110.89      1.97 o
   6   5  13       33.13       38.55      1.85 o
   7   5  13      232.71      219.24      4.25 o
   8   5  13      346.03      364.82      3.72 o
   9   5  13       89.85       83.29      2.34 o
  -9   6  13       61.90       65.56      2.59 o
  -8   6  13        4.87        4.34      0.98 o
  -7   6  13      249.71      232.72      3.10 o
  -6   6  13       89.62       72.08      2.55 o
  -5   6  13      234.59      212.66      4.22 o
  -4   6  13      312.67      303.76      3.38 o
  -3   6  13      159.60      159.54      2.72 o
  -2   6  13      182.82      190.09      2.88 o
  -1   6  13       75.68       74.18      2.38 o
   0   6  13     1579.62     1620.49      7.90 o
   1   6  13       74.70       70.63      1.47 o
   2   6  13      180.56      192.19      2.12 o
   3   6  13      158.19      158.65      2.61 o
   4   6  13      313.68      300.12      4.15 o
   5   6  13      233.53      222.11      5.48 o
   6   6  13       88.77       69.62      2.88 o
   7   6  13      252.24      219.64      3.51 o
   8   6  13        5.63        4.89      0.78 o
   9   6  13       62.82       65.15      1.51 o
  -8   7  13       46.12       41.03      1.65 o
  -7   7  13      111.63      105.32      2.72 o
  -6   7  13       38.69       36.67      1.48 o
  -5   7  13      440.57      425.58      5.01 o
  -4   7  13      106.48      107.20      2.87 o
  -3   7  13      169.40      172.92      3.16 o
  -2   7  13      405.69      401.86      4.38 o
  -1   7  13      939.87      968.86      6.30 o
   0   7  13        8.64        9.98      0.89 o
   1   7  13      941.79      960.63      7.66 o
   2   7  13      406.94      406.16      5.14 o
   3   7  13      171.04      168.44      3.12 o
   4   7  13      106.65      105.62      3.02 o
   5   7  13      440.47      454.43      9.51 o
   6   7  13       37.41       35.43      2.11 o
   7   7  13      113.45      100.77      2.60 o
   8   7  13       45.17       39.40      1.16 o
  -7   8  13        9.99        7.60      1.17 o
  -6   8  13        1.89        2.02      0.72 o
  -5   8  13      228.63      233.50      4.64 o
  -4   8  13      168.55      170.51      4.44 o
  -3   8  13      104.39       97.39      2.42 o
  -2   8  13      119.66      114.66      2.64 o
  -1   8  13      144.74      159.22      7.67 o
   0   8  13        7.95       10.01      1.29 o
   1   8  13      143.65      154.12      3.86 o
   2   8  13      120.71      117.14      2.67 o
   3   8  13      103.66       97.86      2.86 o
   4   8  13      166.98      167.30      4.45 o
   5   8  13      226.89      228.64      5.82 o
   6   8  13        1.77        1.30      0.83 o
   7   8  13       10.43        6.68      0.75 o
  -7   9  13       73.24       84.45      2.56 o
  -6   9  13      277.91      290.04      3.16 o
  -5   9  13       98.00      111.22      2.42 o
  -4   9  13       94.55      105.09      1.95 o
  -3   9  13      117.74      114.90      2.38 o
  -2   9  13       31.37       35.23      1.85 o
  -1   9  13      473.76      482.88      5.49 o
   0   9  13      135.71      128.80      3.90 o
   1   9  13      468.88      496.70      4.94 o
   2   9  13       31.49       33.97      1.89 o
   3   9  13      118.38      120.57      2.96 o
   4   9  13       95.87      106.57      3.35 o
   5   9  13       98.13      114.30      4.72 o
   6   9  13      279.25      292.58      6.04 o
  -5  10  13       30.93       33.96      1.44 o
  -4  10  13       79.46       77.69      1.86 o
  -3  10  13      159.09      163.07      2.35 o
  -2  10  13      307.46      328.88      3.23 o
  -1  10  13       58.70       59.13      1.40 o
   0  10  13      486.79      512.38      5.23 o
   1  10  13       58.02       62.57      2.84 o
   2  10  13      306.51      340.35      4.31 o
   3  10  13      158.93      167.42      4.04 o
   4  10  13       79.71       80.34      2.29 o
   5  10  13       32.04       35.60      1.59 o
  -4  11  13       62.02       59.40      2.32 o
  -3  11  13      206.46      216.96      3.30 o
  -2  11  13       77.33       81.86      2.09 o
  -1  11  13       46.95       46.17      1.35 o
   0  11  13       67.67       74.56      1.62 o
   1  11  13       48.77       46.99      1.53 o
   2  11  13       78.16       80.61      1.85 o
   3  11  13      205.33      209.27      6.35 o
   4  11  13       61.20       59.49      2.27 o
   0   0  14      420.52      424.83      5.06 o
   1   0  14      586.70      584.97      6.07 o
   2   0  14       12.38       16.69      1.32 o
   3   0  14       22.26       20.74      1.39 o
   4   0  14     1014.13     1007.85      8.64 o
   5   0  14       22.90       19.40      1.13 o
   6   0  14        0.08        0.89      0.73 o
   7   0  14        2.83        5.96      1.20 o
   8   0  14      207.09      221.32      4.66 o
   9   0  14        9.30        8.02      1.08 o
  10   0  14        0.89        0.88      0.60 o
 -10   1  14       63.45       63.99      1.61 o
  -9   1  14       94.00       87.43      2.64 o
  -8   1  14       70.16       59.57      2.61 o
  -7   1  14      361.97      356.49      6.20 o
  -6   1  14      845.78      881.23      6.20 o
  -5   1  14      758.96      756.74      8.67 o
  -4   1  14       94.02       82.89      2.32 o
  -3   1  14      153.98      179.34      3.05 o
  -2   1  14      597.65      641.29      7.79 o
  -1   1  14       79.38       63.17      1.75 o
   0   1  14       60.46       58.14      1.76 o
   1   1  14       78.90       64.66      1.92 o
   2   1  14      600.50      640.80      5.52 o
   3   1  14      154.23      183.21      2.52 o
   4   1  14       91.40       83.23      2.18 o
   5   1  14      757.05      753.44     11.19 o
   6   1  14      846.55      888.08      9.69 o
   7   1  14      363.28      362.01     10.45 o
   8   1  14       68.77       61.00      2.81 o
   9   1  14       94.89       88.21      2.30 o
  10   1  14       63.53       63.52      1.33 o
 -10   2  14       33.76       32.70      1.43 o
  -9   2  14      160.95      166.65      5.00 o
  -8   2  14        8.06       10.90      1.34 o
  -7   2  14      321.73      301.27      9.14 o
  -6   2  14      128.45      119.72      2.30 o
  -5   2  14      231.54      227.29      3.25 o
  -4   2  14      129.07      120.51      2.75 o
  -3   2  14     1661.73     1650.66     12.81 o
  -2   2  14      220.73      223.87      3.08 o
  -1   2  14      641.05      685.84     13.23 o
   0   2  14       25.23       33.79      1.32 o
   1   2  14      634.90      685.81      5.50 o
   2   2  14      221.33      224.82      2.72 o
   3   2  14     1657.95     1656.59      8.24 o
   4   2  14      128.38      121.17      2.18 o
   5   2  14      232.80      228.90      3.53 o
   6   2  14      132.14      122.81      2.89 o
   7   2  14      324.69      309.11      5.58 o
   8   2  14        7.50       11.55      1.34 o
   9   2  14      161.87      160.24      2.89 o
  10   2  14       33.81       34.11      1.13 o
 -10   3  14      251.37      272.66      4.66 o
  -9   3  14        9.70       11.50      0.98 o
  -8   3  14       62.15       65.17      2.33 o
  -7   3  14       15.85       23.37      1.68 o
  -6   3  14       65.94       60.61      2.38 o
  -5   3  14      346.17      350.29      3.66 o
  -4   3  14      177.56      174.02      2.57 o
  -3   3  14      366.55      346.35      5.35 o
  -2   3  14      495.96      508.51      4.18 o
  -1   3  14     1088.14     1133.06      8.15 o
   0   3  14      939.78     1005.08     10.88 o
   1   3  14     1081.99     1125.36      6.61 o
   2   3  14      504.42      522.71      4.71 o
   3   3  14      365.60      346.93      4.67 o
   4   3  14      176.36      175.09      3.00 o
   5   3  14      345.99      347.91      3.82 o
   6   3  14       67.67       59.37      1.69 o
   7   3  14       15.16       23.93      1.58 o
   8   3  14       62.65       66.35      2.21 o
   9   3  14        9.89       13.96      0.92 o
  10   3  14      246.22      259.61      4.67 o
  -9   4  14       82.54       85.54      2.39 o
  -8   4  14       38.62       41.48      1.56 o
  -7   4  14      127.40      123.52      2.58 o
  -6   4  14       81.16       77.51      2.48 o
  -5   4  14      732.48      715.27      7.64 o
  -4   4  14      182.80      185.06      2.29 o
  -3   4  14      427.16      429.12      4.27 o
  -2   4  14       46.22       44.32      1.74 o
  -1   4  14       68.13       71.16      2.02 o
   0   4  14       12.57       13.88      1.22 o
   1   4  14       68.83       65.58      2.52 o
   2   4  14       46.87       44.71      1.67 o
   3   4  14      426.83      437.63      5.34 o
   4   4  14      183.14      186.63      2.38 o
   5   4  14      734.34      731.60     10.46 o
   6   4  14       82.23       77.43      2.09 o
   7   4  14      128.43      123.93      6.18 o
   8   4  14       39.25       40.72      1.77 o
   9   4  14       80.71       81.46      3.49 o
  -9   5  14       49.70       49.35      1.72 o
  -8   5  14       21.39       24.85      1.77 o
  -7   5  14       68.56       72.30      1.97 o
  -6   5  14       11.36        8.61      1.41 o
  -5   5  14      372.45      393.55      9.58 o
  -4   5  14      108.65      100.55      1.92 o
  -3   5  14      127.10      130.63      2.27 o
  -2   5  14      768.64      772.21      6.15 o
  -1   5  14      666.34      696.39      5.78 o
   0   5  14        1.52        2.11      1.16 o
   1   5  14      665.31      683.54      6.69 o
   2   5  14      764.75      759.57      4.23 o
   3   5  14      127.78      135.25      2.04 o
   4   5  14      108.24      106.30      2.02 o
   5   5  14      375.17      382.19      5.10 o
   6   5  14       11.67       10.30      1.08 o
   7   5  14       67.08       65.61      2.12 o
   8   5  14       21.74       22.58      1.38 o
   9   5  14       49.00       45.18      2.47 o
  -8   6  14       70.62       67.56      2.42 o
  -7   6  14       63.93       59.30      1.66 o
  -6   6  14       15.65       14.25      1.18 o
  -5   6  14        6.57        9.70      1.38 o
  -4   6  14       74.92       75.04      2.52 o
  -3   6  14       80.45       74.33      2.02 o
  -2   6  14      438.82      415.75      4.72 o
  -1   6  14       53.74       57.35      1.77 o
   0   6  14      958.29      969.52      8.13 o
   1   6  14       55.45       57.51      1.48 o
   2   6  14      440.90      424.09      3.33 o
   3   6  14       80.92       71.58      2.15 o
   4   6  14       74.78       79.57      2.59 o
   5   6  14        6.53        7.81      1.29 o
   6   6  14       15.06       12.66      2.32 o
   7   6  14       66.48       59.02      1.90 o
   8   6  14       70.04       63.05      1.52 o
  -8   7  14       39.80       39.67      1.69 o
  -7   7  14        5.51        5.10      1.05 o
  -6   7  14       20.94       21.53      1.18 o
  -5   7  14       11.61        9.27      1.57 o
  -4   7  14       84.97       80.34      2.53 o
  -3   7  14       66.10       69.70      2.09 o
  -2   7  14      175.43      187.24      4.55 o
  -1   7  14       80.34       86.05      2.74 o
   0   7  14      204.91      200.33      2.71 o
   1   7  14       81.61       86.96      1.93 o
   2   7  14      174.95      195.21      3.29 o
   3   7  14       65.17       73.47      2.52 o
   4   7  14       86.51       81.06      3.33 o
   5   7  14       12.11       10.34      1.83 o
   6   7  14       20.51       22.89      1.72 o
   7   7  14        5.35        6.32      0.70 o
   8   7  14       40.76       40.23      1.24 o
  -7   8  14       39.04       37.37      1.67 o
  -6   8  14        8.02        9.60      0.98 o
  -5   8  14       10.40       11.59      1.54 o
  -4   8  14      221.42      242.48      5.01 o
  -3   8  14       45.93       46.85      1.76 o
  -2   8  14      205.56      207.05      5.38 o
  -1   8  14      291.45      281.13      5.86 o
   0   8  14     2860.99     2940.97     13.79 o
   1   8  14      291.98      291.67      3.92 o
   2   8  14      200.57      202.37      3.30 o
   3   8  14       46.97       47.77      2.14 o
   4   8  14      222.70      239.72      5.01 o
   5   8  14       10.42        9.45      1.64 o
   6   8  14        8.53        9.13      0.81 o
   7   8  14       39.40       36.82      1.08 o
  -6   9  14        1.13        0.76      0.75 o
  -5   9  14       60.78       63.10      1.79 o
  -4   9  14       41.66       44.59      1.51 o
  -3   9  14      246.22      237.22      3.11 o
  -2   9  14      156.32      148.05      3.00 o
  -1   9  14      107.76      106.93      2.38 o
   0   9  14       89.07       95.83      4.65 o
   1   9  14      105.93      107.95      2.44 o
   2   9  14      156.48      148.54      3.15 o
   3   9  14      249.14      238.19      4.55 o
   4   9  14       43.21       46.29      2.35 o
   5   9  14       60.23       58.15      3.39 o
   6   9  14        1.23        1.02      0.53 o
  -5  10  14      102.35      109.08      3.02 o
  -4  10  14      119.74      123.69      6.73 o
  -3  10  14      154.32      156.50      2.81 o
  -2  10  14      271.72      282.46      2.85 o
  -1  10  14       25.98       24.42      1.09 o
   0  10  14        2.08        3.03      0.89 o
   1  10  14       25.36       25.73      1.79 o
   2  10  14      270.46      281.72      8.87 o
   3  10  14      153.14      157.17      3.33 o
   4  10  14      119.67      133.42      5.92 o
   5  10  14       99.85      105.20      3.02 o
  -3  11  14       75.36       84.12      2.77 o
  -2  11  14       40.93       38.32      1.22 o
  -1  11  14       21.48       21.42      1.63 o
   0  11  14       50.09       46.32      1.25 o
   1  11  14       21.08       19.01      0.92 o
   2  11  14       40.39       38.97      1.28 o
   3  11  14       74.64       75.62      2.68 o
   1   0  15       35.23       37.35      1.71 o
   2   0  15       27.02       37.92      1.53 o
   3   0  15       23.54       20.61      1.30 o
   4   0  15        0.65        1.93      1.09 o
   5   0  15       44.06       42.37      1.73 o
   6   0  15      269.11      255.20      3.17 o
   7   0  15       16.32       20.48      1.54 o
   8   0  15       17.66       13.20      1.38 o
   9   0  15       50.24       50.44      1.45 o
  10   0  15      144.36      158.58      3.60 o
 -10   1  15       10.54       10.74      0.81 o
  -9   1  15        3.95        4.07      0.96 o
  -8   1  15      192.93      201.66      4.89 o
  -7   1  15      232.65      215.20      4.86 o
  -6   1  15      699.99      668.74      8.22 o
  -5   1  15      145.95      142.88      2.72 o
  -4   1  15     1314.95     1322.55      8.44 o
  -3   1  15       55.23       59.84      2.26 o
  -2   1  15      368.34      387.49      7.53 o
  -1   1  15      934.82      969.90      9.24 o
   0   1  15        6.65        5.39      0.99 o
   1   1  15      933.87      964.38      8.53 o
   2   1  15      368.79      388.44      4.44 o
   3   1  15       55.48       56.64      1.85 o
   4   1  15     1318.41     1319.69     12.14 o
   5   1  15      147.54      145.81      3.71 o
   6   1  15      696.09      668.51      7.15 o
   7   1  15      230.85      209.86      4.83 o
   8   1  15      193.18      192.33      4.30 o
   9   1  15        3.53        3.22      0.92 o
  10   1  15       10.19        8.46      0.91 o
 -10   2  15        8.66        8.35      1.26 o
  -9   2  15       44.70       40.64      1.57 o
  -8   2  15      165.76      163.73      3.44 o
  -7   2  15      196.04      190.84      3.96 o
  -6   2  15      534.90      525.74      7.47 o
  -5   2  15     2064.16     2064.12     21.21 o
  -4   2  15      260.35      256.39      3.96 o
  -3   2  15      414.76      412.60      5.48 o
  -2   2  15      329.54      344.37      6.99 o
  -1   2  15        0.11        2.15      0.88 o
   0   2  15       92.19       97.02      1.94 o
   1   2  15        0.04        2.53      0.78 o
   2   2  15      333.04      357.06      5.31 o
   3   2  15      411.57      412.95      4.99 o
   4   2  15      260.82      262.09      3.29 o
   5   2  15     2060.90     2091.98     25.19 o
   6   2  15      531.06      524.88      7.32 o
   7   2  15      198.15      197.82      7.71 o
   8   2  15      166.18      164.40      4.07 o
   9   2  15       45.15       41.32      1.56 o
  -9   3  15       48.80       52.39      2.23 o
  -8   3  15       59.69       57.24      1.74 o
  -7   3  15       68.24       69.80      2.39 o
  -6   3  15      148.04      151.37      4.18 o
  -5   3  15      233.83      234.96      5.19 o
  -4   3  15      104.30      106.50      2.14 o
  -3   3  15      228.72      198.48      2.87 o
  -2   3  15      136.99      144.69      2.75 o
  -1   3  15      226.17      231.14      3.32 o
   0   3  15       83.21       85.59      2.16 o
   1   3  15      227.85      231.36      9.08 o
   2   3  15      139.89      147.87      2.71 o
   3   3  15      222.67      196.05      3.67 o
   4   3  15      102.93      106.64      2.49 o
   5   3  15      235.33      236.78      2.91 o
   6   3  15      149.12      151.98      6.03 o
   7   3  15       69.12       70.49      1.95 o
   8   3  15       58.80       55.88      1.98 o
   9   3  15       49.54       47.78      1.29 o
  -9   4  15       29.62       31.22      1.50 o
  -8   4  15       14.55       13.85      1.15 o
  -7   4  15        1.01        1.84      0.95 o
  -6   4  15      402.61      374.32      4.88 o
  -5   4  15        2.88        8.18      2.52 o
  -4   4  15      575.21      543.84      3.79 o
  -3   4  15      731.08      730.51      6.58 o
  -2   4  15      423.62      426.97      4.69 o
  -1   4  15       32.54       28.43      1.51 o
   0   4  15     1260.67     1217.77     18.47 o
   1   4  15       30.97       26.71      1.69 o
   2   4  15      428.67      420.09      6.60 o
   3   4  15      731.01      728.22      6.65 o
   4   4  15      572.40      553.17      6.35 o
   5   4  15        2.89        4.26      1.20 o
   6   4  15      404.72      382.08      4.18 o
   7   4  15        1.07        2.99      0.86 o
   8   4  15       14.38       10.40      1.18 o
   9   4  15       30.30       28.34      1.45 o
  -9   5  15       64.55       54.97      2.34 o
  -8   5  15       86.08       84.16      2.46 o
  -7   5  15      102.44      103.68      2.55 o
  -6   5  15      242.90      254.62      6.31 o
  -5   5  15       92.98       83.69      4.84 o
  -4   5  15      126.56      109.87      2.93 o
  -3   5  15      303.87      284.16      2.98 o
  -2   5  15       70.15       65.27      1.90 o
  -1   5  15      264.66      255.15      3.28 o
   0   5  15       18.29       17.90      0.92 o
   1   5  15      263.43      251.57      2.40 o
   2   5  15       70.76       64.15      1.44 o
   3   5  15      302.14      281.43      3.48 o
   4   5  15      126.70      116.92      2.34 o
   5   5  15       93.27       84.44      2.60 o
   6   5  15      241.52      243.91      3.34 o
   7   5  15      103.04       99.60      2.42 o
   8   5  15       87.93       81.71      1.76 o
   9   5  15       64.50       56.51      2.40 o
  -8   6  15      126.56      123.33      2.56 o
  -7   6  15      130.08      131.71      2.30 o
  -6   6  15       44.09       35.30      1.72 o
  -5   6  15       17.85       24.04      2.14 o
  -4   6  15      372.99      370.08     11.02 o
  -3   6  15      135.73      135.03      4.05 o
  -2   6  15      349.78      358.84      4.01 o
  -1   6  15      290.48      290.49      6.00 o
   0   6  15       22.59       22.64      1.29 o
   1   6  15      285.19      283.67      3.18 o
   2   6  15      348.50      363.73      3.32 o
   3   6  15      132.91      134.60      2.84 o
   4   6  15      375.95      369.68      8.46 o
   5   6  15       17.95       24.50      1.49 o
   6   6  15       45.37       32.88      1.69 o
   7   6  15      130.47      127.93      2.46 o
   8   6  15      126.08      119.52      2.96 o
  -7   7  15      113.66      113.85      2.07 o
  -6   7  15       94.59       96.31      2.25 o
  -5   7  15       68.07       59.86      2.60 o
  -4   7  15       46.86       46.77      2.01 o
  -3   7  15      215.77      202.65      3.24 o
  -2   7  15      600.96      603.18      6.47 o
  -1   7  15      760.03      757.16     12.87 o
   0   7  15        0.18        0.91      1.17 o
   1   7  15      764.88      777.58      7.67 o
   2   7  15      600.80      588.43      8.23 o
   3   7  15      214.41      207.76      4.87 o
   4   7  15       46.63       45.50      2.62 o
   5   7  15       67.29       62.69      2.79 o
   6   7  15       95.60       92.21      2.02 o
   7   7  15      115.35      109.31      1.79 o
  -7   8  15       86.78       83.43      2.71 o
  -6   8  15       70.76       69.74      1.72 o
  -5   8  15      147.78      155.62      3.51 o
  -4   8  15       34.84       36.52      2.33 o
  -3   8  15       29.53       32.39      1.51 o
  -2   8  15      139.12      141.57      3.27 o
  -1   8  15      293.82      294.88      5.60 o
   0   8  15      128.04      119.51      3.58 o
   1   8  15      297.51      307.12      3.92 o
   2   8  15      134.05      140.82      2.72 o
   3   8  15       30.08       31.97      1.79 o
   4   8  15       35.92       41.94      4.40 o
   5   8  15      149.02      155.66      8.63 o
   6   8  15       71.23       67.03      2.92 o
   7   8  15       87.20       79.39      3.50 o
  -6   9  15       96.87       98.99      2.81 o
  -5   9  15       67.53       71.22      1.71 o
  -4   9  15      120.87      119.00      2.40 o
  -3   9  15      383.55      415.40      4.59 o
  -2   9  15       78.47       81.92      3.72 o
  -1   9  15      273.74      252.10      3.48 o
   0   9  15       90.23       95.56      3.91 o
   1   9  15      274.20      247.01      5.04 o
   2   9  15       78.19       86.05      2.38 o
   3   9  15      381.19      417.28      5.79 o
   4   9  15      122.00      121.69      2.75 o
   5   9  15       67.87       70.62      3.27 o
   6   9  15       96.20       97.95      3.08 o
  -4  10  15       13.13       16.44      1.16 o
  -3  10  15      119.06      117.95      2.52 o
  -2  10  15      189.25      207.13      2.30 o
  -1  10  15       87.81       94.64      1.67 o
   0  10  15       41.34       38.72      1.20 o
   1  10  15       88.43       97.91      2.72 o
   2  10  15      187.13      202.89      6.35 o
   3  10  15      120.42      120.44      3.75 o
   4  10  15       12.90       12.89      1.12 o
  -2  11  15       55.17       55.80      2.31 o
  -1  11  15      104.95      107.92      3.16 o
   0  11  15      592.30      617.04      5.30 o
   1  11  15      103.66      109.61      1.84 o
   2  11  15       55.02       57.87      1.35 o
   0   0  16      195.55      176.74      6.38 o
   1   0  16     1309.11     1403.83     19.25 o
   2   0  16       75.23       66.72      2.01 o
   3   0  16       52.14       45.82      2.03 o
   4   0  16       38.05       40.14      1.62 o
   5   0  16     6584.30     6447.23     43.59 o
   6   0  16       59.64       63.77      2.86 o
   7   0  16      760.14      747.92     24.29 o
   8   0  16       37.42       33.00      2.17 o
   9   0  16       18.42       16.52      1.13 o
  -9   1  16      102.43      106.70      2.19 o
  -8   1  16       67.79       62.78      2.08 o
  -7   1  16      766.10      788.42     14.42 o
  -6   1  16      145.90      147.97      4.14 o
  -5   1  16      572.12      564.99      7.96 o
  -4   1  16      265.41      267.59      3.99 o
  -3   1  16      138.73      126.55      2.73 o
  -2   1  16      150.02      164.09      3.58 o
  -1   1  16      540.48      569.01     15.64 o
   0   1  16      129.61      147.69      3.34 o
   1   1  16      545.35      561.13      4.77 o
   2   1  16      154.86      161.35      3.25 o
   3   1  16      138.29      134.34      2.76 o
   4   1  16      266.13      276.54      3.49 o
   5   1  16      572.27      571.57      5.00 o
   6   1  16      144.66      149.49      8.57 o
   7   1  16      764.56      778.96      8.57 o
   8   1  16       67.88       62.17      2.07 o
   9   1  16      101.68      103.75      2.12 o
  -9   2  16       12.70       12.97      1.03 o
  -8   2  16       19.24       18.68      1.20 o
  -7   2  16      402.55      409.95     11.69 o
  -6   2  16      333.10      364.40      6.21 o
  -5   2  16      467.50      448.14      4.17 o
  -4   2  16      225.86      220.10      3.52 o
  -3   2  16     1036.75     1060.48      8.81 o
  -2   2  16      275.88      278.50      5.80 o
  -1   2  16      270.64      270.56      3.52 o
   0   2  16      372.46      408.31      3.80 o
   1   2  16      264.22      264.61      3.05 o
   2   2  16      279.31      278.99      3.58 o
   3   2  16     1042.17     1047.60      8.49 o
   4   2  16      231.17      225.43      4.60 o
   5   2  16      463.40      442.73      6.84 o
   6   2  16      329.17      357.91     11.80 o
   7   2  16      401.36      398.18      4.78 o
   8   2  16       19.57       17.29      1.69 o
   9   2  16       13.38       12.74      0.98 o
  -9   3  16       59.58       55.75      1.28 o
  -8   3  16       23.30       23.38      1.23 o
  -7   3  16      117.27      119.42      2.88 o
  -6   3  16      326.06      295.81      4.52 o
  -5   3  16       59.21       56.14      2.75 o
  -4   3  16       59.69       52.41      1.66 o
  -3   3  16       24.94       27.24      1.57 o
  -2   3  16      363.96      351.61      3.78 o
  -1   3  16      499.82      489.38      7.65 o
   0   3  16      121.07      132.41      2.67 o
   1   3  16      501.35      480.45      5.62 o
   2   3  16      364.52      352.78      4.13 o
   3   3  16       24.02       25.28      1.19 o
   4   3  16       60.35       57.00      1.74 o
   5   3  16       59.05       56.65      1.93 o
   6   3  16      333.65      303.43      3.94 o
   7   3  16      115.36      114.40      2.72 o
   8   3  16       23.28       24.23      1.80 o
   9   3  16       58.79       50.44      2.10 o
  -9   4  16       39.49       43.02      1.52 o
  -8   4  16       74.13       80.91      1.76 o
  -7   4  16      265.18      272.52      3.40 o
  -6   4  16      144.27      145.15      5.33 o
  -5   4  16       68.39       54.81      4.20 o
  -4   4  16      496.82      484.13      7.00 o
  -3   4  16      924.06      943.51     11.54 o
  -2   4  16      748.40      762.20      7.40 o
  -1   4  16      162.16      159.30      2.66 o
   0   4  16       11.98       10.16      1.03 o
   1   4  16      161.98      156.99      2.88 o
   2   4  16      751.19      737.67      9.14 o
   3   4  16      923.47      937.41      7.47 o
   4   4  16      495.80      494.40      3.84 o
   5   4  16       67.57       59.84      2.46 o
   6   4  16      147.06      149.09      3.32 o
   7   4  16      262.51      262.90      6.21 o
   8   4  16       73.98       74.53      2.52 o
   9   4  16       40.59       39.25      2.15 o
  -8   5  16      188.42      206.50      3.29 o
  -7   5  16       35.76       40.80      1.70 o
  -6   5  16      337.96      330.33      5.62 o
  -5   5  16       26.99       21.73      3.11 o
  -4   5  16      108.07      101.72      4.62 o
  -3   5  16      153.54      157.78      2.38 o
  -2   5  16      458.77      451.19      4.02 o
  -1   5  16       76.61       72.38      3.15 o
   0   5  16        0.17        0.81      0.68 o
   1   5  16       72.78       69.70      2.36 o
   2   5  16      459.67      455.83      3.44 o
   3   5  16      155.43      160.07      2.74 o
   4   5  16      107.04      102.07      2.22 o
   5   5  16       28.66       23.00      1.42 o
   6   5  16      336.80      327.99      4.64 o
   7   5  16       35.85       39.28      2.16 o
   8   5  16      188.59      200.34      3.23 o
  -8   6  16       20.23       17.98      1.09 o
  -7   6  16       46.77       48.33      1.56 o
  -6   6  16       17.25       15.33      1.28 o
  -5   6  16       66.32       66.84      2.69 o
  -4   6  16       36.99       37.00      1.92 o
  -3   6  16      429.72      418.44      6.73 o
  -2   6  16      106.27      100.87      3.64 o
  -1   6  16      124.80      127.85      2.81 o
   0   6  16      329.08      357.82      3.88 o
   1   6  16      125.96      122.11      2.19 o
   2   6  16      109.46      104.60      2.49 o
   3   6  16      435.65      429.49      4.78 o
   4   6  16       38.04       40.53      1.56 o
   5   6  16       64.97       70.55      2.41 o
   6   6  16       16.51       15.83      1.65 o
   7   6  16       48.14       46.70      1.31 o
   8   6  16       19.56       15.48      1.56 o
  -7   7  16        4.30        5.19      0.70 o
  -6   7  16       15.46       13.70      1.07 o
  -5   7  16        8.97        8.15      1.34 o
  -4   7  16       11.84        8.64      1.22 o
  -3   7  16       28.30       25.66      1.67 o
  -2   7  16      412.78      431.35      5.43 o
  -1   7  16      934.43      918.73     14.00 o
   0   7  16      586.32      634.56     13.06 o
   1   7  16      936.70      901.68      7.72 o
   2   7  16      410.89      421.00      7.64 o
   3   7  16       28.20       22.23      2.19 o
   4   7  16       12.58        9.54      1.25 o
   5   7  16        9.01        9.46      1.55 o
   6   7  16       14.90       11.59      1.15 o
   7   7  16        4.36        5.01      0.76 o
  -6   8  16       42.39       45.95      1.66 o
  -5   8  16      112.67      120.06      2.96 o
  -4   8  16       45.04       48.82      2.43 o
  -3   8  16       44.46       43.06      1.58 o
  -2   8  16      141.19      132.63      2.66 o
  -1   8  16       77.35       71.31      2.50 o
   0   8  16       10.10        7.42      2.44 o
   1   8  16       78.44       80.26      2.49 o
   2   8  16      141.86      137.01      4.23 o
   3   8  16       43.96       44.10      2.40 o
   4   8  16       44.16       51.10      2.39 o
   5   8  16      112.64      123.00      3.47 o
   6   8  16       40.99       36.90      1.63 o
  -5   9  16       36.93       42.42      1.24 o
  -4   9  16       36.63       39.77      1.43 o
  -3   9  16      111.87      110.92      2.34 o
  -2   9  16       43.18       46.16      1.77 o
  -1   9  16      153.94      152.79      2.93 o
   0   9  16      294.41      305.43      7.19 o
   1   9  16      155.60      150.65      7.34 o
   2   9  16       43.32       46.68      1.84 o
   3   9  16      111.41      111.94      2.46 o
   4   9  16       37.32       43.36      1.54 o
   5   9  16       35.38       38.71      1.84 o
  -4  10  16      114.60      107.06      2.98 o
  -3  10  16      116.83      126.53      2.56 o
  -2  10  16       17.68       18.49      0.94 o
  -1  10  16       72.33       78.27      1.92 o
   0  10  16      257.42      271.07      5.17 o
   1  10  16       72.80       79.28      2.13 o
   2  10  16       18.10       18.35      1.94 o
   3  10  16      116.46      123.29      3.40 o
   4  10  16      116.65      113.60      3.08 o
   0  11  16        1.69        3.68      1.14 o
   1   0  17      135.26      126.95      3.45 o
   2   0  17      626.29      621.68      6.10 o
   3   0  17       82.21       82.76      2.07 o
   4   0  17     2640.63     2631.93     13.75 o
   5   0  17        2.15       11.72      4.30 o
   6   0  17      167.44      162.18      4.17 o
   7   0  17      206.52      181.81     15.45 o
   8   0  17       58.47       54.65      2.59 o
   9   0  17        0.03        0.34      0.67 o
  -9   1  17        3.09        4.20      0.85 o
  -8   1  17       90.84       89.21      3.45 o
  -7   1  17        7.22        7.71      1.23 o
  -6   1  17      492.95      480.76      6.95 o
  -5   1  17      520.58      522.58      7.27 o
  -4   1  17      610.43      577.36      6.07 o
  -3   1  17      325.92      329.67      3.47 o
  -2   1  17       19.87       20.42      1.66 o
  -1   1  17      477.36      505.57      7.23 o
   0   1  17       37.79       39.25      1.45 o
   1   1  17      478.54      503.06      5.46 o
   2   1  17       20.04       23.08      1.32 o
   3   1  17      325.83      333.17      4.18 o
   4   1  17      607.50      570.89      8.77 o
   5   1  17      523.81      546.20     11.12 o
   6   1  17      493.01      508.26     10.19 o
   7   1  17        7.41        6.67      1.21 o
   8   1  17       91.55       87.65      3.32 o
   9   1  17        2.94        3.33      1.32 o
  -9   2  17        6.58        6.09      0.68 o
  -8   2  17       36.01       38.18      1.38 o
  -7   2  17      140.78      152.64      3.11 o
  -6   2  17      212.53      201.83      4.59 o
  -5   2  17       93.23       95.66      3.44 o
  -4   2  17       33.73       32.16      1.70 o
  -3   2  17     1751.98     1770.38     13.08 o
  -2   2  17      208.11      220.45      4.20 o
  -1   2  17        7.49        6.28      1.08 o
   0   2  17       15.75       11.71      1.02 o
   1   2  17        7.13        7.57      0.87 o
   2   2  17      202.18      205.10      3.07 o
   3   2  17     1751.61     1770.01     11.54 o
   4   2  17       34.20       32.98      1.46 o
   5   2  17       91.69       93.44      4.33 o
   6   2  17      212.44      193.12      3.66 o
   7   2  17      140.50      149.97      3.03 o
   8   2  17       36.90       38.46      1.53 o
   9   2  17        6.59        6.62      0.64 o
  -9   3  17        6.37        5.68      0.86 o
  -8   3  17      100.69      105.26      1.96 o
  -7   3  17       43.33       44.69      1.85 o
  -6   3  17      454.40      445.99      6.64 o
  -5   3  17      548.61      524.95     11.12 o
  -4   3  17      258.18      229.81      3.35 o
  -3   3  17      427.84      406.28      4.80 o
  -2   3  17      322.88      306.91      3.74 o
  -1   3  17      344.53      355.70      3.81 o
   0   3  17     1082.89     1045.04      6.33 o
   1   3  17      345.08      357.56      3.38 o
   2   3  17      322.46      302.43      3.48 o
   3   3  17      424.61      412.57      4.46 o
   4   3  17      256.73      236.08      3.26 o
   5   3  17      549.04      527.07      6.27 o
   6   3  17      456.57      442.85      7.00 o
   7   3  17       44.19       45.75      1.79 o
   8   3  17      102.90      106.35      3.81 o
   9   3  17        6.67        6.16      0.89 o
  -8   4  17      127.30      141.73      2.25 o
  -7   4  17      104.16      110.56      2.12 o
  -6   4  17       54.76       58.98      2.58 o
  -5   4  17      906.28      911.95     14.30 o
  -4   4  17       14.95       13.24      1.72 o
  -3   4  17      133.76      133.17      2.32 o
  -2   4  17       86.08       93.96      2.00 o
  -1   4  17      733.12      738.43      5.51 o
   0   4  17       11.78       10.05      0.74 o
   1   4  17      726.17      729.30      4.34 o
   2   4  17       86.33       97.29      2.38 o
   3   4  17      135.42      133.71      2.50 o
   4   4  17       14.39       14.60      1.30 o
   5   4  17      906.78      871.37      6.53 o
   6   4  17       53.50       55.33      1.83 o
   7   4  17      104.97      107.07      2.04 o
   8   4  17      125.70      131.96      2.94 o
  -8   5  17       57.03       52.49      2.19 o
  -7   5  17      207.33      207.34      3.02 o
  -6   5  17       53.93       48.92      2.45 o
  -5   5  17       37.01       40.38      3.50 o
  -4   5  17      276.22      267.68      5.86 o
  -3   5  17       86.05       82.76      2.63 o
  -2   5  17       24.49       27.18      1.24 o
  -1   5  17       86.72       79.51      2.22 o
   0   5  17       36.33       43.20      1.22 o
   1   5  17       85.28       78.94      1.69 o
   2   5  17       23.07       26.73      1.07 o
   3   5  17       88.30       84.77      2.33 o
   4   5  17      279.04      269.74      3.39 o
   5   5  17       36.81       42.88      1.72 o
   6   5  17       54.27       49.29      1.49 o
   7   5  17      205.43      197.00      5.57 o
   8   5  17       56.45       50.26      2.76 o
  -7   6  17       20.74       21.19      1.35 o
  -6   6  17       61.66       56.42      1.81 o
  -5   6  17       83.99       91.93      4.95 o
  -4   6  17       25.75       23.62      1.60 o
  -3   6  17      142.09      148.94      4.11 o
  -2   6  17      484.53      459.78      7.09 o
  -1   6  17      717.04      708.72     12.36 o
   0   6  17      628.28      694.53      8.06 o
   1   6  17      721.59      719.03      5.96 o
   2   6  17      480.62      453.46      4.80 o
   3   6  17      142.52      145.99      3.35 o
   4   6  17       24.78       20.55      1.65 o
   5   6  17       82.29       89.36      5.23 o
   6   6  17       63.05       51.98      1.86 o
   7   6  17       20.52       19.31      1.29 o
  -7   7  17       92.10       96.37      2.88 o
  -6   7  17      121.34      125.57      4.30 o
  -5   7  17       66.72       62.62      2.41 o
  -4   7  17       18.94       20.51      1.42 o
  -3   7  17       88.34       89.98      2.81 o
  -2   7  17      133.46      132.51      3.13 o
  -1   7  17       21.72       19.30      2.13 o
   0   7  17        8.33        7.58      2.48 o
   1   7  17       23.09       18.35      1.56 o
   2   7  17      132.77      137.70      3.13 o
   3   7  17       87.40       87.08      3.19 o
   4   7  17       18.52       19.15      1.40 o
   5   7  17       67.44       62.63      2.44 o
   6   7  17      119.69      124.07      2.32 o
   7   7  17       91.88       98.14      3.08 o
  -6   8  17       33.78       31.67      1.28 o
  -5   8  17        8.10       10.24      0.92 o
  -4   8  17       48.98       51.95      3.20 o
  -3   8  17       13.86       16.20      1.33 o
  -2   8  17       24.17       22.59      1.32 o
  -1   8  17        9.32       11.34      1.14 o
   0   8  17      125.19      108.64      4.89 o
   1   8  17       10.08       11.75      1.49 o
   2   8  17       23.83       23.37      1.52 o
   3   8  17       13.92       15.65      1.30 o
   4   8  17       50.27       56.03      2.32 o
   5   8  17        7.87        9.87      2.31 o
   6   8  17       32.62       30.72      1.65 o
  -5   9  17       33.71       42.07      1.99 o
  -4   9  17      159.39      170.56      4.23 o
  -3   9  17       39.30       37.06      1.86 o
  -2   9  17      217.34      212.86      5.23 o
  -1   9  17       21.13       20.44      1.29 o
   0   9  17      252.27      292.11      4.81 o
   1   9  17       21.14       21.18      2.47 o
   2   9  17      216.83      223.88      8.11 o
   3   9  17       39.48       36.83      1.91 o
   4   9  17      159.75      181.04      3.05 o
  -3  10  17      115.08      130.72      3.37 o
  -2  10  17       66.38       65.13      1.40 o
  -1  10  17       45.72       40.17      1.33 o
   0  10  17      367.27      418.88      4.76 o
   1  10  17       45.46       41.72      1.36 o
   2  10  17       66.89       69.78      1.60 o
   3  10  17      116.02      126.43      3.20 o
   0   0  18     3170.76     3032.96     17.00 o
   1   0  18      362.64      351.34      5.00 o
   2   0  18      280.17      284.32      3.89 o
   3   0  18       65.24       61.67      2.09 o
   4   0  18      270.03      253.72      5.55 o
   5   0  18       44.45       53.55      2.11 o
   6   0  18      496.81      505.29      5.67 o
   7   0  18       16.23       12.13      1.58 o
   8   0  18       18.26       19.01      1.25 o
   9   0  18        6.93        4.97      0.92 o
  -9   1  18       99.10       98.33      2.13 o
  -8   1  18       11.00       12.71      1.42 o
  -7   1  18      113.48      109.40      2.57 o
  -6   1  18       30.42       30.08      2.04 o
  -5   1  18       52.29       52.70      2.19 o
  -4   1  18      555.03      564.29      5.00 o
  -3   1  18      692.58      656.82      7.36 o
  -2   1  18      188.38      191.27      3.02 o
  -1   1  18      126.37      124.91      2.20 o
   0   1  18      428.67      463.09      4.81 o
   1   1  18      124.36      129.03      2.65 o
   2   1  18      189.40      195.11      3.23 o
   3   1  18      695.51      682.08      5.97 o
   4   1  18      556.99      569.21      8.60 o
   5   1  18       50.63       58.48      4.14 o
   6   1  18       31.05       29.36      2.21 o
   7   1  18      113.95      108.00      2.95 o
   8   1  18       10.37        9.81      1.05 o
   9   1  18       99.00       93.88      1.77 o
  -8   2  18      223.91      235.78      3.15 o
  -7   2  18       30.03       27.94      1.33 o
  -6   2  18       18.08       18.59      1.85 o
  -5   2  18      897.77      874.26      9.05 o
  -4   2  18      347.83      369.29      8.56 o
  -3   2  18      490.95      475.72      5.84 o
  -2   2  18     1333.86     1355.55     11.83 o
  -1   2  18      169.45      161.97      3.08 o
   0   2  18       18.50       21.88      1.21 o
   1   2  18      168.25      159.08      2.26 o
   2   2  18     1329.51     1300.66      9.51 o
   3   2  18      493.61      466.64      5.05 o
   4   2  18      351.59      379.21      8.39 o
   5   2  18      894.35      883.10      9.57 o
   6   2  18       16.43       17.68      1.26 o
   7   2  18       28.63       27.23      1.16 o
   8   2  18      223.28      231.71      4.86 o
  -8   3  18       74.78       75.36      1.74 o
  -7   3  18      240.82      257.46      3.54 o
  -6   3  18       53.64       53.23      1.97 o
  -5   3  18      183.47      180.37      6.68 o
  -4   3  18       11.37       14.94      2.42 o
  -3   3  18      215.77      207.29      3.36 o
  -2   3  18      865.89      931.58      8.34 o
  -1   3  18      100.97      103.43      2.52 o
   0   3  18      167.59      170.83      2.25 o
   1   3  18       98.94      102.11      1.86 o
   2   3  18      865.00      921.57      6.35 o
   3   3  18      216.68      216.91      3.13 o
   4   3  18       11.36       15.95      1.54 o
   5   3  18      183.91      189.24      3.22 o
   6   3  18       53.59       54.08      1.94 o
   7   3  18      239.21      240.78      3.29 o
   8   3  18       74.39       68.74      1.75 o
  -8   4  18       22.72       23.26      1.28 o
  -7   4  18       35.08       38.02      1.54 o
  -6   4  18       44.51       52.63      3.72 o
  -5   4  18      250.60      245.37      7.58 o
  -4   4  18       85.91       92.98      3.26 o
  -3   4  18      230.56      226.73      4.97 o
  -2   4  18       92.60       82.73      1.87 o
  -1   4  18       60.37       60.09      1.66 o
   0   4  18        7.60        9.08      0.77 o
   1   4  18       59.59       60.38      1.41 o
   2   4  18       90.93       77.78      1.70 o
   3   4  18      233.29      232.51      3.62 o
   4   4  18       85.31       89.52      2.37 o
   5   4  18      249.17      247.55      3.52 o
   6   4  18       43.83       48.63      1.68 o
   7   4  18       34.42       34.88      1.12 o
   8   4  18       21.01       20.81      1.36 o
  -7   5  18       42.50       44.35      1.85 o
  -6   5  18      259.56      267.54      7.26 o
  -5   5  18       51.03       47.48      2.36 o
  -4   5  18       45.49       40.71      1.95 o
  -3   5  18      396.00      371.27      6.19 o
  -2   5  18       54.26       51.97      2.76 o
  -1   5  18      544.83      535.77      7.54 o
   0   5  18        2.66        1.75      1.05 o
   1   5  18      551.78      547.01      5.16 o
   2   5  18       52.73       50.12      1.66 o
   3   5  18      397.89      375.54      3.95 o
   4   5  18       45.42       43.14      1.55 o
   5   5  18       52.19       46.66      1.68 o
   6   5  18      258.24      261.04      3.74 o
   7   5  18       42.09       38.02      1.40 o
  -7   6  18       58.28       55.12      2.27 o
  -6   6  18       40.56       44.23      1.50 o
  -5   6  18       97.54      103.74      4.44 o
  -4   6  18       30.14       33.45      1.73 o
  -3   6  18      146.73      143.97      3.96 o
  -2   6  18      114.82      116.06      3.69 o
  -1   6  18      111.57      120.95      3.88 o
   0   6  18      215.87      265.38      7.67 o
   1   6  18      111.47      120.04      3.99 o
   2   6  18      117.97      118.56      2.57 o
   3   6  18      146.77      144.01      2.78 o
   4   6  18       30.22       30.06      1.48 o
   5   6  18       97.33      100.83      4.69 o
   6   6  18       40.74       45.10      1.76 o
   7   6  18       58.32       52.86      1.36 o
  -6   7  18       76.66       82.07      2.12 o
  -5   7  18      111.15      122.56      2.77 o
  -4   7  18       85.05       80.69      2.57 o
  -3   7  18      105.69      108.41      2.64 o
  -2   7  18       72.45       78.26      2.37 o
  -1   7  18      104.46      110.47      3.62 o
   0   7  18        2.31        3.04      2.24 o
   1   7  18      104.82      103.39      3.27 o
   2   7  18       73.11       78.09      2.36 o
   3   7  18      104.59      100.05      2.58 o
   4   7  18       83.89       77.61      3.36 o
   5   7  18      112.51      127.59      4.37 o
   6   7  18       75.92       79.89      1.71 o
  -5   8  18       77.98       83.41      2.80 o
  -4   8  18       25.69       24.73      2.32 o
  -3   8  18       11.30       10.28      1.44 o
  -2   8  18      304.26      306.88      3.43 o
  -1   8  18       44.16       46.35      1.61 o
   0   8  18      233.86      249.37      3.84 o
   1   8  18       42.87       43.77      2.09 o
   2   8  18      305.16      312.80      6.67 o
   3   8  18       11.85        9.73      1.08 o
   4   8  18       26.82       25.83      1.61 o
   5   8  18       78.16       84.42      4.31 o
  -4   9  18      343.82      384.94      3.95 o
  -3   9  18      377.63      379.41      6.56 o
  -2   9  18       26.01       22.57      1.13 o
  -1   9  18       17.71       19.29      1.17 o
   0   9  18       11.75       13.42      1.47 o
   1   9  18       17.10       18.83      1.54 o
   2   9  18       26.57       21.20      1.56 o
   3   9  18      376.56      386.09      6.42 o
   4   9  18      343.55      387.91      5.42 o
  -1  10  18       22.27       24.52      1.25 o
   0  10  18        6.28        5.59      0.86 o
   1  10  18       22.17       24.36      1.25 o
   1   0  19      590.96      568.62      7.43 o
   2   0  19      105.52       95.82      2.94 o
   3   0  19     1667.52     1674.31     13.04 o
   4   0  19       50.84       54.51      3.70 o
   5   0  19        0.95        1.21      1.03 o
   6   0  19       20.84       21.72      1.96 o
   7   0  19       17.26       16.29      1.59 o
   8   0  19       34.86       35.25      1.38 o
  -8   1  19        9.74        9.45      0.80 o
  -7   1  19       26.82       28.32      1.26 o
  -6   1  19      136.57      135.94      3.54 o
  -5   1  19      242.94      256.67      3.99 o
  -4   1  19      393.56      377.59      8.75 o
  -3   1  19      134.80      137.22      3.83 o
  -2   1  19      424.08      428.74      4.97 o
  -1   1  19       77.14       81.53      2.05 o
   0   1  19       97.86       78.79      1.99 o
   1   1  19       77.44       79.14      1.87 o
   2   1  19      424.36      427.60      4.75 o
   3   1  19      133.07      130.28      2.79 o
   4   1  19      396.70      386.02      6.66 o
   5   1  19      243.76      254.73     10.74 o
   6   1  19      136.53      137.06      3.76 o
   7   1  19       27.08       27.55      1.49 o
   8   1  19       10.04        8.43      0.91 o
  -8   2  19        1.89        2.77      0.74 o
  -7   2  19       47.34       46.62      1.44 o
  -6   2  19       17.05       17.46      1.67 o
  -5   2  19      243.65      249.28      4.92 o
  -4   2  19      213.14      205.09      6.54 o
  -3   2  19       11.06        9.51      2.30 o
  -2   2  19      646.69      637.34      6.94 o
  -1   2  19       84.65       81.44      2.96 o
   0   2  19       28.77       25.67      1.33 o
   1   2  19       85.32       83.41      1.85 o
   2   2  19      647.28      624.62      4.64 o
   3   2  19       11.06       10.68      1.46 o
   4   2  19      217.42      209.54      4.01 o
   5   2  19      240.85      247.93      5.21 o
   6   2  19       16.18       16.33      1.07 o
   7   2  19       48.35       46.44      1.28 o
   8   2  19        1.79        2.20      0.71 o
  -8   3  19       18.27       16.08      1.12 o
  -7   3  19      135.84      136.86      1.93 o
  -6   3  19       11.71       10.80      1.43 o
  -5   3  19       22.75       22.51      2.95 o
  -4   3  19      172.85      161.57      5.75 o
  -3   3  19      373.27      372.93      9.02 o
  -2   3  19      540.08      536.94     10.88 o
  -1   3  19      295.84      278.84      4.66 o
   0   3  19       44.82       37.54      1.48 o
   1   3  19      294.05      270.30      3.45 o
   2   3  19      540.23      545.72      4.35 o
   3   3  19      370.32      375.42      5.33 o
   4   3  19      173.77      156.54      3.05 o
   5   3  19       23.01       23.13      1.43 o
   6   3  19       11.23       10.10      1.02 o
   7   3  19      137.07      136.57      2.36 o
   8   3  19       17.39       14.70      0.91 o
  -7   4  19       41.15       40.32      1.86 o
  -6   4  19       17.14       15.23      1.81 o
  -5   4  19        5.06        7.66      2.32 o
  -4   4  19       48.90       47.49      2.37 o
  -3   4  19      113.45      121.32      4.85 o
  -2   4  19       19.10       15.17      1.74 o
  -1   4  19      164.78      167.09      4.23 o
   0   4  19      136.33      143.25      2.67 o
   1   4  19      164.83      165.53      2.97 o
   2   4  19       18.93       14.63      1.29 o
   3   4  19      112.10      123.15      2.71 o
   4   4  19       48.92       47.78      1.85 o
   5   4  19        5.34        6.73      1.07 o
   6   4  19       16.71       17.09      1.11 o
   7   4  19       42.33       38.38      1.21 o
  -7   5  19       33.67       31.52      1.61 o
  -6   5  19       11.66       10.32      1.27 o
  -5   5  19      104.61      111.05      3.12 o
  -4   5  19       82.36       74.01      3.23 o
  -3   5  19      159.37      154.30      4.04 o
  -2   5  19      396.13      396.49      5.59 o
  -1   5  19      211.15      225.08      4.95 o
   0   5  19      135.25      130.89      3.45 o
   1   5  19      207.25      219.77      3.89 o
   2   5  19      402.04      408.89      3.98 o
   3   5  19      160.78      158.94      2.60 o
   4   5  19       81.53       77.77      2.11 o
   5   5  19      105.14      111.67      2.73 o
   6   5  19       11.22       10.60      1.34 o
   7   5  19       33.56       28.99      1.14 o
  -6   6  19       68.56       66.32      3.53 o
  -5   6  19       19.67       19.75      2.26 o
  -4   6  19       16.89       19.00      2.77 o
  -3   6  19       31.16       22.28      1.56 o
  -2   6  19       46.12       42.95      2.46 o
  -1   6  19      238.91      227.23      4.92 o
   0   6  19       90.73       87.06      4.65 o
   1   6  19      238.67      229.47      4.73 o
   2   6  19       46.18       44.26      2.16 o
   3   6  19       31.72       23.08      1.37 o
   4   6  19       16.58       14.97      1.29 o
   5   6  19       19.38       16.67      1.46 o
   6   6  19       67.91       65.45      2.12 o
  -6   7  19       10.01       10.79      1.24 o
  -5   7  19       54.44       58.18      2.67 o
  -4   7  19       67.81       65.99      1.84 o
  -3   7  19      152.68      148.47      2.87 o
  -2   7  19      112.13      123.04      2.78 o
  -1   7  19        1.92        3.60      1.10 o
   0   7  19      579.52      622.27      7.47 o
   1   7  19        1.53        2.90      1.21 o
   2   7  19      115.09      127.43      3.35 o
   3   7  19      152.10      146.95      2.83 o
   4   7  19       67.64       66.29      2.62 o
   5   7  19       53.95       62.92      3.53 o
   6   7  19       10.58       10.29      0.92 o
  -5   8  19       34.87       36.00      1.87 o
  -4   8  19      107.86      110.11      3.04 o
  -3   8  19       69.97       77.51      2.38 o
  -2   8  19        6.90        5.08      0.80 o
  -1   8  19      150.13      139.38      2.30 o
   0   8  19        3.75        1.70      0.99 o
   1   8  19      150.74      141.44      3.09 o
   2   8  19        6.65        4.40      1.11 o
   3   8  19       69.28       75.70      2.20 o
   4   8  19      109.25      113.39      3.57 o
   5   8  19       34.87       36.99      2.00 o
  -3   9  19       55.92       59.71      1.70 o
  -2   9  19       64.23       66.91      1.94 o
  -1   9  19      230.21      220.97      3.37 o
   0   9  19        3.37        2.74      0.93 o
   1   9  19      230.35      229.82      3.60 o
   2   9  19       64.12       72.92      2.06 o
   3   9  19       57.65       57.64      2.39 o
   0   0  20      998.85      950.78      8.08 o
   1   0  20      554.79      523.61      5.35 o
   2   0  20      154.47      139.94      5.96 o
   3   0  20      408.88      420.90      6.84 o
   4   0  20      342.24      356.34      8.48 o
   5   0  20       29.35       35.33      2.01 o
   6   0  20       78.16       64.85      2.56 o
   7   0  20      287.90      301.39      4.49 o
   8   0  20        2.08        3.33      0.60 o
  -8   1  20      152.90      156.21      2.83 o
  -7   1  20      188.24      190.33      3.16 o
  -6   1  20       51.44       50.37      1.96 o
  -5   1  20      126.52      127.97      5.48 o
  -4   1  20       43.63       43.16      3.45 o
  -3   1  20      259.89      266.86      7.71 o
  -2   1  20     1522.68     1519.42     18.09 o
  -1   1  20      648.81      647.89      5.28 o
   0   1  20      345.91      361.48      3.93 o
   1   1  20      650.31      639.56      6.30 o
   2   1  20     1520.63     1556.12     12.43 o
   3   1  20      258.93      265.83      5.60 o
   4   1  20       43.26       42.07      3.73 o
   5   1  20      126.63      130.58      2.99 o
   6   1  20       51.28       51.31      1.70 o
   7   1  20      188.84      192.58      2.93 o
   8   1  20      152.32      153.45      2.61 o
  -8   2  20      387.06      421.11      5.80 o
  -7   2  20       12.89       11.03      0.83 o
  -6   2  20       95.88       93.75      3.27 o
  -5   2  20      161.39      161.78      3.88 o
  -4   2  20      121.88      129.45      5.26 o
  -3   2  20      218.41      207.92      6.84 o
  -2   2  20       55.93       55.30      3.99 o
  -1   2  20      151.93      145.24      8.67 o
   0   2  20      212.63      229.30      4.22 o
   1   2  20      151.78      141.59      2.83 o
   2   2  20       57.06       54.63      1.94 o
   3   2  20      217.01      203.91      3.95 o
   4   2  20      119.86      121.68      3.12 o
   5   2  20      163.05      167.73      5.17 o
   6   2  20       95.92       95.17      2.13 o
   7   2  20       12.00       11.22      0.83 o
   8   2  20      383.11      413.51      8.17 o
  -7   3  20       63.28       67.95      2.10 o
  -6   3  20       63.33       68.41      3.71 o
  -5   3  20       68.72       62.93      2.56 o
  -4   3  20       20.09       24.99      2.72 o
  -3   3  20      396.64      391.22      9.12 o
  -2   3  20      472.89      454.92     10.17 o
  -1   3  20      226.43      200.57      7.05 o
   0   3  20       28.59       24.86      1.68 o
   1   3  20      225.41      214.38      3.40 o
   2   3  20      472.49      457.04      4.82 o
   3   3  20      400.15      387.56      4.53 o
   4   3  20       19.42       24.58      1.48 o
   5   3  20       69.63       68.64      1.95 o
   6   3  20       62.31       62.13      1.52 o
   7   3  20       62.03       63.96      1.26 o
  -7   4  20      200.66      214.01      4.48 o
  -6   4  20       26.78       26.84      1.69 o
  -5   4  20       52.68       46.59      3.58 o
  -4   4  20       90.94       88.04      2.50 o
  -3   4  20      200.53      199.34      4.43 o
  -2   4  20      234.43      221.52      7.14 o
  -1   4  20      228.62      213.28      7.12 o
   0   4  20      440.91      453.12      6.59 o
   1   4  20      229.60      229.10      3.08 o
   2   4  20      234.06      220.47      3.47 o
   3   4  20      205.46      206.59      3.33 o
   4   4  20       90.16       87.42      2.26 o
   5   4  20       53.56       57.76      1.77 o
   6   4  20       26.13       26.09      1.18 o
   7   4  20      203.43      197.18      4.15 o
  -7   5  20      119.89      138.81      3.45 o
  -6   5  20       73.83       69.98      1.97 o
  -5   5  20       46.11       41.86      1.92 o
  -4   5  20        8.28        5.60      1.29 o
  -3   5  20      100.95      104.54      5.90 o
  -2   5  20        6.22        4.84      1.48 o
  -1   5  20      196.24      178.38      4.30 o
   0   5  20        2.66        6.91      1.55 o
   1   5  20      199.79      181.26      3.46 o
   2   5  20        5.62        5.60      1.36 o
   3   5  20      100.04      107.88      2.44 o
   4   5  20        7.97        7.35      1.07 o
   5   5  20       45.33       44.07      2.13 o
   6   5  20       74.56       70.38      2.28 o
   7   5  20      119.79      123.00      3.21 o
  -6   6  20      126.98      147.93      3.77 o
  -5   6  20       46.32       48.14      2.74 o
  -4   6  20      203.73      216.96      3.96 o
  -3   6  20       34.60       34.14      1.73 o
  -2   6  20      139.82      145.97      6.72 o
  -1   6  20      486.20      463.82     12.08 o
   0   6  20       38.65       38.88      2.32 o
   1   6  20      489.39      484.20      6.34 o
   2   6  20      141.57      157.64      3.10 o
   3   6  20       33.80       32.32      2.06 o
   4   6  20      199.87      213.64      6.78 o
   5   6  20       45.69       49.80      3.00 o
   6   6  20      125.82      140.40      2.52 o
  -5   7  20       11.49       12.65      1.02 o
  -4   7  20        4.77        3.94      1.25 o
  -3   7  20       72.95       63.11      1.82 o
  -2   7  20       67.91       67.38      2.00 o
  -1   7  20       41.87       35.92      1.62 o
   0   7  20      155.90      167.90      3.84 o
   1   7  20       42.18       37.34      2.28 o
   2   7  20       68.09       70.76      2.00 o
   3   7  20       72.73       69.08      2.29 o
   4   7  20        4.84        6.00      0.94 o
   5   7  20       11.84       15.28      1.95 o
  -4   8  20       26.82       29.26      1.82 o
  -3   8  20       15.23       16.79      1.70 o
  -2   8  20       41.14       45.00      1.83 o
  -1   8  20      171.95      175.94      2.44 o
   0   8  20       53.44       63.89      1.82 o
   1   8  20      172.38      183.99      2.83 o
   2   8  20       39.43       41.49      1.42 o
   3   8  20       14.93       15.84      1.12 o
   4   8  20       26.24       25.62      1.23 o
  -2   9  20       69.10       67.01      2.46 o
  -1   9  20       21.10       22.48      1.73 o
   0   9  20        0.40        1.30      0.59 o
   1   9  20       21.16       20.58      0.96 o
   2   9  20       69.30       69.41      2.46 o
   1   0  21      443.34      435.70      5.54 o
   2   0  21      277.66      265.34      5.52 o
   3   0  21      302.40      292.69      7.92 o
   4   0  21       21.48       14.43      1.84 o
   5   0  21      293.26      295.67      4.41 o
   6   0  21      162.82      162.60      2.92 o
   7   0  21        1.82        2.80      0.67 o
  -7   1  21        1.87        1.61      0.61 o
  -6   1  21       50.06       46.47      1.67 o
  -5   1  21      222.92      223.00      4.91 o
  -4   1  21      296.77      295.85      7.45 o
  -3   1  21      254.45      255.58      7.49 o
  -2   1  21      132.02      143.09      5.91 o
  -1   1  21      267.66      262.78      5.28 o
   0   1  21        0.02        0.29      1.39 o
   1   1  21      266.75      253.07      3.72 o
   2   1  21      131.25      137.05      2.79 o
   3   1  21      253.14      252.67      4.41 o
   4   1  21      299.69      306.77      4.50 o
   5   1  21      227.20      228.45      4.13 o
   6   1  21       50.52       50.35      1.57 o
   7   1  21        1.77        1.43      0.74 o
  -7   2  21       10.99       11.76      0.88 o
  -6   2  21      102.55       96.48      2.20 o
  -5   2  21       95.73       90.22      2.84 o
  -4   2  21       69.27       66.38      3.87 o
  -3   2  21       51.55       53.01      3.87 o
  -2   2  21      206.73      208.00      6.94 o
  -1   2  21     1049.06     1028.77     13.06 o
   0   2  21      296.58      300.73      5.73 o
   1   2  21     1046.82     1013.58      8.13 o
   2   2  21      208.54      213.57      3.33 o
   3   2  21       51.66       46.23      2.09 o
   4   2  21       69.20       64.18      2.32 o
   5   2  21       95.63       95.07      2.16 o
   6   2  21      103.11       97.09      1.97 o
   7   2  21       11.35       12.12      0.76 o
  -7   3  21       35.97       36.99      2.20 o
  -6   3  21       96.54       91.30      3.76 o
  -5   3  21       24.35       25.01      2.63 o
  -4   3  21      144.45      136.88      5.05 o
  -3   3  21       29.83       29.34      3.01 o
  -2   3  21      492.88      462.85      9.98 o
  -1   3  21       26.51       25.32      2.16 o
   0   3  21      354.57      352.91      5.81 o
   1   3  21       26.85       21.92      1.23 o
   2   3  21      499.28      486.36      4.34 o
   3   3  21       29.64       29.78      1.56 o
   4   3  21      140.46      133.94      2.66 o
   5   3  21       24.90       25.46      1.56 o
   6   3  21       98.23       96.52      1.87 o
   7   3  21       35.12       36.08      1.18 o
  -6   4  21      156.17      170.78      6.86 o
  -5   4  21       49.31       49.20      3.25 o
  -4   4  21       84.70       82.40      3.13 o
  -3   4  21       11.06       13.47      2.34 o
  -2   4  21       41.15       38.82      3.39 o
  -1   4  21      578.05      554.20     15.28 o
   0   4  21        1.47        2.97      1.52 o
   1   4  21      577.25      561.25      7.60 o
   2   4  21       41.53       35.90      1.60 o
   3   4  21       11.46       11.67      1.17 o
   4   4  21       86.37       87.68      2.12 o
   5   4  21       49.20       49.26      1.74 o
   6   4  21      156.22      178.21      2.22 o
  -6   5  21       62.96       64.78      2.74 o
  -5   5  21       75.09       78.51      3.56 o
  -4   5  21       22.75       21.50      1.59 o
  -3   5  21       15.51       14.90      2.21 o
  -2   5  21      270.91      263.85      7.52 o
  -1   5  21       30.48       25.99      1.98 o
   0   5  21      497.37      505.51      7.03 o
   1   5  21       31.48       26.43      1.41 o
   2   5  21      272.42      271.90      3.45 o
   3   5  21       16.06       12.11      1.27 o
   4   5  21       23.11       22.32      1.39 o
   5   5  21       72.94       77.54      3.98 o
   6   5  21       63.02       62.27      2.44 o
  -5   6  21        3.93        5.21      0.88 o
  -4   6  21       16.47       14.46      1.37 o
  -3   6  21       53.05       54.85      1.75 o
  -2   6  21        9.07       11.33      1.92 o
  -1   6  21       13.36       12.74      1.56 o
   0   6  21       33.28       40.49      4.24 o
   1   6  21       13.05       17.05      1.14 o
   2   6  21        8.93       11.73      1.19 o
   3   6  21       51.94       56.24      2.25 o
   4   6  21       15.56       15.37      1.31 o
   5   6  21        3.61        4.25      0.96 o
  -4   7  21        4.46        4.00      0.81 o
  -3   7  21       25.47       27.41      1.41 o
  -2   7  21       31.22       28.73      1.46 o
  -1   7  21      250.98      254.22      3.93 o
   0   7  21       20.71       14.48      1.20 o
   1   7  21      253.35      257.83      3.31 o
   2   7  21       31.89       29.79      1.12 o
   3   7  21       25.39       30.29      1.53 o
   4   7  21        4.27        3.84      1.22 o
  -3   8  21       12.88       13.85      1.37 o
  -2   8  21       25.47       26.86      1.77 o
  -1   8  21       34.10       33.84      1.64 o
   0   8  21      418.59      445.50      3.78 o
   1   8  21       34.33       37.70      1.69 o
   2   8  21       25.62       26.97      1.08 o
   3   8  21       13.49       14.28      1.42 o
   0   0  22     1432.12     1504.68     20.62 o
   1   0  22       42.48       41.10      1.69 o
   2   0  22       12.45       10.41      1.33 o
   3   0  22        0.95        2.01      1.16 o
   4   0  22        0.84        1.51      1.00 o
   5   0  22      296.33      317.15      5.17 o
   6   0  22      188.33      185.61      3.55 o
   7   0  22        2.81        3.52      0.66 o
  -7   1  22        9.47        8.82      1.34 o
  -6   1  22       74.28       72.11      1.55 o
  -5   1  22       43.41       37.13      1.60 o
  -4   1  22      258.72      245.89      6.71 o
  -3   1  22      203.63      196.58      6.39 o
  -2   1  22      389.79      371.31      8.86 o
  -1   1  22      217.49      205.59      3.80 o
   0   1  22        2.24        2.34      1.16 o
   1   1  22      213.81      199.69      2.81 o
   2   1  22      387.13      369.45      4.26 o
   3   1  22      203.67      200.07      4.84 o
   4   1  22      258.78      252.92      5.98 o
   5   1  22       44.37       38.04      1.27 o
   6   1  22       75.12       72.30      1.61 o
   7   1  22        9.04        7.03      0.93 o
  -7   2  22       42.12       44.61      1.47 o
  -6   2  22      108.60      112.70      2.78 o
  -5   2  22        0.71        1.06      1.01 o
  -4   2  22       33.91       32.48      2.01 o
  -3   2  22       62.31       53.58      3.69 o
  -2   2  22       94.54       96.46      4.87 o
  -1   2  22        8.82       10.98      1.99 o
   0   2  22      369.53      347.14      6.00 o
   1   2  22        8.86       10.19      1.10 o
   2   2  22       95.54       94.19      2.25 o
   3   2  22       62.44       57.32      2.18 o
   4   2  22       33.38       34.46      1.50 o
   5   2  22        0.68        0.82      0.70 o
   6   2  22      107.27      114.45      2.21 o
   7   2  22       41.84       39.53      2.01 o
  -6   3  22       17.13       16.98      1.04 o
  -5   3  22      107.40      115.33      4.31 o
  -4   3  22      102.92      104.17      2.44 o
  -3   3  22       80.30       85.72      4.31 o
  -2   3  22      210.24      202.75      6.61 o
  -1   3  22      136.06      127.07      4.79 o
   0   3  22       10.09       12.27      1.33 o
   1   3  22      136.70      128.78      2.25 o
   2   3  22      215.27      218.10      3.01 o
   3   3  22       82.16       88.84      2.17 o
   4   3  22      101.29      104.97      2.23 o
   5   3  22      106.15      108.75      1.79 o
   6   3  22       16.60       18.92      0.94 o
  -6   4  22        2.04        3.75      0.83 o
  -5   4  22       18.54       17.41      1.74 o
  -4   4  22       74.90       75.45      2.69 o
  -3   4  22       30.51       25.33      2.63 o
  -2   4  22       13.85       13.10      1.61 o
  -1   4  22      150.79      137.89      3.82 o
   0   4  22       42.92       51.04      2.62 o
   1   4  22      153.25      141.86      2.95 o
   2   4  22       15.01       12.83      1.00 o
   3   4  22       30.46       30.53      1.39 o
   4   4  22       74.76       78.70      1.89 o
   5   4  22       17.46       18.70      0.86 o
   6   4  22        2.20        4.02      0.84 o
  -5   5  22       19.09       21.51      1.87 o
  -4   5  22        0.65        1.46      0.93 o
  -3   5  22      286.59      300.62      4.78 o
  -2   5  22       39.59       38.10      2.03 o
  -1   5  22       43.90       45.53      2.34 o
   0   5  22        2.71        5.49      1.44 o
   1   5  22       44.14       43.11      1.78 o
   2   5  22       39.69       39.68      1.44 o
   3   5  22      286.02      308.47      3.88 o
   4   5  22        0.68        1.87      0.97 o
   5   5  22       18.40       18.71      0.99 o
  -4   6  22      104.64      101.21      3.40 o
  -3   6  22       16.78       17.11      1.40 o
  -2   6  22      225.81      216.31      2.65 o
  -1   6  22      171.75      169.95      3.14 o
   0   6  22       21.48       25.33      1.37 o
   1   6  22      173.10      172.94      2.84 o
   2   6  22      227.11      228.97      3.12 o
   3   6  22       17.11       18.42      1.40 o
   4   6  22      103.72      108.02      3.43 o
  -3   7  22       20.14       15.64      1.59 o
  -2   7  22       11.50       13.90      0.96 o
  -1   7  22       30.31       32.74      0.96 o
   0   7  22       16.62       15.93      0.89 o
   1   7  22       30.51       34.10      2.38 o
   2   7  22       11.22       13.57      1.14 o
   3   7  22       19.91       15.58      1.08 o
   0   8  22        9.35       10.28      1.35 o
   1   8  22       75.17       83.13      2.67 o
   1   0  23       35.36       30.53      1.66 o
   2   0  23      176.23      192.31      3.43 o
   3   0  23       74.15       71.34      2.24 o
   4   0  23       20.59       18.19      1.10 o
   5   0  23      340.68      353.33      4.02 o
   6   0  23        0.68        1.19      0.72 o
  -6   1  23      248.44      241.93      9.41 o
  -5   1  23       62.97       66.77      1.56 o
  -4   1  23       26.96       28.11      1.31 o
  -3   1  23       76.94       78.02      2.27 o
  -2   1  23      233.88      236.13      4.44 o
  -1   1  23      154.99      152.24      9.35 o
   0   1  23       77.68       79.60      3.36 o
   1   1  23      155.50      158.40      3.62 o
   2   1  23      232.87      240.23      3.30 o
   3   1  23       77.26       81.70      2.32 o
   4   1  23       25.85       27.18      1.50 o
   5   1  23       62.81       68.69      1.61 o
   6   1  23      249.00      247.67      7.95 o
  -6   2  23       28.72       29.53      2.73 o
  -5   2  23      243.21      248.01      4.76 o
  -4   2  23        8.12       11.61      1.42 o
  -3   2  23       15.33       15.32      2.36 o
  -2   2  23        5.29        6.98      2.22 o
  -1   2  23       34.10       37.98      1.78 o
   0   2  23       56.68       48.48      1.69 o
   1   2  23       34.02       34.34      1.43 o
   2   2  23        4.91        7.03      0.96 o
   3   2  23       15.12       13.73      1.12 o
   4   2  23        7.95       11.22      1.04 o
   5   2  23      244.44      239.32      6.10 o
   6   2  23       28.72       30.79      1.90 o
  -6   3  23      150.46      151.05      4.00 o
  -5   3  23       18.17       18.29      1.39 o
  -4   3  23       13.50       12.96      1.32 o
  -3   3  23       39.90       40.02      2.98 o
  -2   3  23      170.08      167.34      5.71 o
  -1   3  23       39.94       49.16      1.91 o
   0   3  23        0.13        1.26      1.34 o
   1   3  23       40.69       45.87      1.57 o
   2   3  23      169.81      166.36      2.68 o
   3   3  23       40.36       39.56      1.50 o
   4   3  23       13.43       12.59      1.20 o
   5   3  23       18.78       18.36      0.97 o
  -5   4  23       30.87       25.97      1.95 o
  -4   4  23       58.93       52.88      1.98 o
  -3   4  23        8.26        8.77      1.72 o
  -2   4  23      119.93      107.33      4.44 o
  -1   4  23      157.71      154.05      5.09 o
   0   4  23       22.19       25.51      2.74 o
   1   4  23      156.59      145.02      2.44 o
   2   4  23      119.18      109.36      2.14 o
   3   4  23        8.60        8.27      1.08 o
   4   4  23       57.86       54.62      1.71 o
   5   4  23       31.15       22.74      1.63 o
  -4   5  23       81.68       78.84      4.16 o
  -3   5  23       15.96       16.90      1.36 o
  -2   5  23        0.23        0.93      0.95 o
  -1   5  23      111.45      120.34      3.15 o
   0   5  23       21.05       18.94      1.65 o
   1   5  23      108.50      111.93      2.36 o
   2   5  23        0.30        0.48      0.83 o
   3   5  23       15.35       14.03      1.33 o
   4   5  23       82.97       78.17      7.33 o
  -3   6  23       80.19       80.00      2.02 o
  -2   6  23       53.74       51.31      1.85 o
  -1   6  23      152.40      148.51      4.63 o
   0   6  23        4.62        5.34      1.16 o
   1   6  23      152.08      147.38      3.41 o
   2   6  23       53.98       52.26      1.47 o
   3   6  23       79.66       79.50      2.98 o
  -2   7  23      129.57      132.09      3.31 o
  -1   7  23       14.65       11.28      0.99 o
   0   7  23       45.38       45.48      1.63 o
   1   7  23       15.23       10.83      1.65 o
   2   7  23      131.22      132.34      3.32 o
   0   0  24      328.25      308.01      7.39 o
   1   0  24        0.01        0.96      0.91 o
   2   0  24      191.12      174.72      3.03 o
   3   0  24        9.54        8.77      1.07 o
   4   0  24       46.30       47.31      1.63 o
   5   0  24        3.32        2.49      0.64 o
  -5   1  24       61.34       53.63      4.12 o
  -4   1  24       64.20       66.68      2.24 o
  -3   1  24       30.03       28.41      1.45 o
  -2   1  24      114.39      109.97      3.16 o
  -1   1  24      322.19      314.97      4.04 o
   0   1  24       17.75       12.65      1.55 o
   1   1  24      320.95      316.28      4.06 o
   2   1  24      115.19      110.49      3.05 o
   3   1  24       30.20       29.36      1.45 o
   4   1  24       63.61       65.34      1.66 o
   5   1  24       60.70       56.35      2.55 o
  -5   2  24       29.43       28.65      1.75 o
  -4   2  24      423.34      433.46      3.10 o
  -3   2  24        4.25        4.27      0.90 o
  -2   2  24       55.51       52.94      2.32 o
  -1   2  24       21.07       23.11      1.19 o
   0   2  24        4.16        7.27      1.11 o
   1   2  24       20.80       21.32      1.04 o
   2   2  24       56.41       58.39      1.47 o
   3   2  24        4.54        3.76      0.81 o
   4   2  24      430.05      445.45      4.17 o
   5   2  24       28.47       30.83      1.45 o
  -5   3  24       78.31       80.08      2.94 o
  -4   3  24      118.41      122.69      3.68 o
  -3   3  24        4.15        5.68      1.11 o
  -2   3  24       38.98       36.62      2.83 o
  -1   3  24        1.68        1.32      0.85 o
   0   3  24      395.13      395.31      4.54 o
   1   3  24        1.37        1.81      0.74 o
   2   3  24       40.40       43.11      1.27 o
   3   3  24        4.16        4.57      0.78 o
   4   3  24      118.10      125.00      2.67 o
   5   3  24       77.81       85.89      2.07 o
  -4   4  24       68.09       69.32      2.03 o
  -3   4  24       60.29       63.60      2.09 o
  -2   4  24       35.57       32.48      2.56 o
  -1   4  24       65.00       62.14      1.83 o
   0   4  24        0.00       -0.04      0.89 o
   1   4  24       65.43       62.74      2.14 o
   2   4  24       36.09       31.82      1.15 o
   3   4  24       60.35       60.51      1.67 o
   4   4  24       69.18       72.65      1.98 o
  -3   5  24        2.84        4.03      0.82 o
  -2   5  24       70.75       77.53      2.23 o
  -1   5  24       24.99       28.95      1.58 o
   0   5  24      174.94      173.81      3.34 o
   1   5  24       24.24       26.42      3.11 o
   2   5  24       69.79       71.14      2.56 o
   3   5  24        2.52        3.33      0.87 o
  -2   6  24       81.58       86.48      2.83 o
  -1   6  24       27.25       28.62      1.67 o
   0   6  24       45.10       52.25      1.75 o
   1   6  24       27.15       29.20      2.01 o
   2   6  24       81.01       87.41      2.88 o
   1   0  25        0.79        0.76      1.04 o
   2   0  25       30.06       32.40      1.77 o
   3   0  25      145.95      162.32      2.54 o
   4   0  25       35.49       38.29      1.24 o
   5   0  25        7.13        4.44      0.76 o
  -5   1  25       51.85       53.90      2.26 o
  -4   1  25       84.08       89.80      1.81 o
  -3   1  25       31.30       28.57      1.06 o
  -2   1  25       32.42       34.28      1.79 o
  -1   1  25      117.47      111.86      4.23 o
   0   1  25        0.54        1.84      1.00 o
   1   1  25      116.18      111.08      2.36 o
   2   1  25       32.85       32.73      1.43 o
   3   1  25       31.29       29.90      1.12 o
   4   1  25       85.22       92.90      1.59 o
   5   1  25       52.92       51.37      2.21 o
  -4   2  25       74.79       65.78      1.89 o
  -3   2  25       21.58       19.13      1.09 o
  -2   2  25       37.94       39.88      2.33 o
  -1   2  25      126.83      115.35      2.89 o
   0   2  25        0.11        0.93      1.09 o
   1   2  25      126.77      110.82      2.28 o
   2   2  25       37.56       36.23      1.42 o
   3   2  25       22.09       19.56      0.96 o
   4   2  25       75.27       65.33      1.39 o
  -4   3  25      118.75      111.49      3.52 o
  -3   3  25       89.12       85.35      1.81 o
  -2   3  25       13.89       14.77      1.63 o
  -1   3  25       72.16       67.16      2.05 o
   0   3  25       59.45       64.20      2.24 o
   1   3  25       72.19       67.92      1.57 o
   2   3  25       14.50       17.26      0.90 o
   3   3  25       88.78       84.26      1.79 o
   4   3  25      119.97      110.67      1.98 o
  -3   4  25      115.55      103.69      2.03 o
  -2   4  25      165.39      172.66      5.34 o
  -1   4  25       89.97       93.88      2.37 o
   0   4  25        6.20        6.41      0.86 o
   1   4  25       88.94       96.03      2.06 o
   2   4  25      164.01      172.32      5.16 o
   3   4  25      114.57      101.96      2.21 o
  -2   5  25       33.54       34.89      1.37 o
  -1   5  25        3.89        4.01      1.23 o
   0   5  25        2.20        4.54      0.71 o
   1   5  25        3.84        3.90      0.69 o
   2   5  25       34.59       31.03      1.98 o
   0   0  26      358.68      324.67      6.26 o
   1   0  26        5.36        4.76      0.80 o
   2   0  26       13.54       13.36      0.96 o
   3   0  26       25.63       18.82      0.99 o
   4   0  26       37.54       38.26      1.96 o
  -3   1  26       21.55       20.78      1.22 o
  -2   1  26      140.53      147.93      2.77 o
  -1   1  26      107.25      101.49      2.49 o
   0   1  26       67.76       66.30      2.12 o
   1   1  26      105.62      101.66      1.95 o
   2   1  26      140.47      143.46      2.38 o
   3   1  26       21.05       20.29      1.00 o
  -3   2  26       34.05       28.38      1.03 o
  -2   2  26       80.30       76.77      1.98 o
  -1   2  26      122.95      122.80      3.94 o
   0   2  26       92.68       93.86      3.33 o
   1   2  26      123.03      112.52      3.15 o
   2   2  26       78.64       76.58      3.92 o
   3   2  26       33.27       31.47      1.75 o
  -2   3  26        5.59        6.90      1.04 o
  -1   3  26       10.29       10.83      1.60 o
   0   3  26        1.17       -0.14      0.76 o
   1   3  26       10.05       11.13      1.03 o
   2   3  26        5.71        5.72      1.30 o
  -1   4  26      295.45      327.45      5.29 o
   0   4  26       42.79       41.50      2.08 o
   1   4  26      297.37      308.43      5.08 o
   1   0  27       73.32       73.36      2.79 o
   2   0  27        0.27        0.37      1.02 o
  -2   1  27       89.69       88.56      2.84 o
  -1   1  27       95.60       89.15      2.94 o
   0   1  27        1.85        5.15      1.16 o
   1   1  27       94.79       88.78      2.96 o
   2   1  27       89.77       94.83      2.87 o
  -1   2  27      161.77      174.87      3.87 o
   0   2  27       13.69        9.87      1.34 o
   1   2  27      160.93      176.64      3.82 o
 
